# Supplementary material for: Integration of ATAC-Seq and RNA-Seq Reveals the Role of FaTIP1 in Red Light-Induced Fruit Ripening in Strawberry
Source: Int J Mol Sci. 2025 Jan 9;26(2):511. doi: 10.3390/ijms26020511 (PMC11765184; doi:10.3390/ijms26020511)
Supplement: Supplementary file 1 [file ijms-26-00511-s001.zip]

Archive with 5 entries (5 files):
- Supplementary materials.pdf
- Table S3.xlsx
- Table S4.xlsx
- Table S5.xlsx
- Table S6.xlsx
