# Supplementary material for: Integration of ATAC-Seq and RNA-Seq Reveals the Role of FaTIP1 in Red Light-Induced Fruit Ripening in Strawberry
Source: Int J Mol Sci. 2025 Jan 9;26(2):511. doi: 10.3390/ijms26020511 (PMC11765184; doi:10.3390/ijms26020511)
Supplement: Supplementary file 1 [file ijms-26-00511-s001.zip › Table S3.xlsx]

## Sheet: YG
anno_GeneId
augustus_masked-Fvb1-1-processed-gene-0.4
maker-Fvb1-1-augustus-gene-9.30
snap_masked-Fvb1-1-processed-gene-11.21
augustus_masked-Fvb1-1-processed-gene-17.4
maker-Fvb1-1-augustus-gene-22.31
maker-Fvb1-1-snap-gene-23.29
maker-Fvb1-1-snap-gene-28.30
maker-Fvb1-1-snap-gene-34.9
maker-Fvb1-1-snap-gene-78.38
maker-Fvb1-1-augustus-gene-92.24
maker-Fvb1-1-augustus-gene-97.55
augustus_masked-Fvb1-1-processed-gene-99.5
maker-Fvb1-1-augustus-gene-104.17
maker-Fvb1-1-augustus-gene-107.19
maker-Fvb1-1-augustus-gene-122.28
maker-Fvb1-1-snap-gene-126.38
maker-Fvb1-1-augustus-gene-134.22
augustus_masked-Fvb1-1-processed-gene-146.1
maker-Fvb1-1-augustus-gene-149.41
augustus_masked-Fvb1-1-processed-gene-153.12
augustus_masked-Fvb1-1-processed-gene-153.6
maker-Fvb1-1-augustus-gene-155.24
augustus_masked-Fvb1-1-processed-gene-158.6
maker-Fvb1-1-augustus-gene-159.29
augustus_masked-Fvb1-1-processed-gene-162.6
augustus_masked-Fvb1-1-processed-gene-163.1
snap_masked-Fvb1-1-processed-gene-164.17
maker-Fvb1-1-augustus-gene-169.32
maker-Fvb1-1-snap-gene-170.29
maker-Fvb1-1-augustus-gene-172.39
augustus_masked-Fvb1-1-processed-gene-178.10
maker-Fvb1-1-augustus-gene-179.29
maker-Fvb1-1-snap-gene-182.45
snap_masked-Fvb1-1-processed-gene-182.33
maker-Fvb1-1-snap-gene-183.40
maker-Fvb1-1-snap-gene-183.43
maker-Fvb1-1-snap-gene-185.46
maker-Fvb1-1-snap-gene-192.66
maker-Fvb1-1-augustus-gene-194.23
maker-Fvb1-1-augustus-gene-199.59
maker-Fvb1-1-augustus-gene-200.41
augustus_masked-Fvb1-1-processed-gene-200.6
maker-Fvb1-1-augustus-gene-202.57
augustus_masked-Fvb1-1-processed-gene-204.8
augustus_masked-Fvb1-1-processed-gene-207.1
maker-Fvb1-1-augustus-gene-208.46
maker-Fvb1-1-augustus-gene-209.54
maker-Fvb1-1-augustus-gene-216.42
augustus_masked-Fvb1-1-processed-gene-216.15
augustus_masked-Fvb1-1-processed-gene-218.4
maker-Fvb1-1-augustus-gene-218.30
augustus_masked-Fvb1-1-processed-gene-220.7
maker-Fvb1-1-snap-gene-220.53
maker-Fvb1-1-snap-gene-224.46
maker-Fvb1-1-snap-gene-225.58
augustus_masked-Fvb1-1-processed-gene-227.1
maker-Fvb1-1-augustus-gene-227.50
snap_masked-Fvb1-1-processed-gene-229.22
augustus_masked-Fvb1-1-processed-gene-233.17
maker-Fvb1-1-snap-gene-239.72
maker-Fvb1-1-augustus-gene-243.72
augustus_masked-Fvb1-1-processed-gene-245.16
maker-Fvb1-1-snap-gene-252.54
maker-Fvb1-1-snap-gene-254.65
maker-Fvb1-1-augustus-gene-258.60
maker-Fvb1-1-snap-gene-260.46
augustus_masked-Fvb1-1-processed-gene-261.8
maker-Fvb1-1-snap-gene-267.58
augustus_masked-Fvb1-1-processed-gene-271.2
maker-Fvb1-1-augustus-gene-271.69
augustus_masked-Fvb1-1-processed-gene-272.4
snap_masked-Fvb1-1-processed-gene-272.38
maker-Fvb1-1-augustus-gene-273.38
maker-Fvb1-1-augustus-gene-273.41
maker-Fvb1-1-snap-gene-274.132
augustus_masked-Fvb1-1-processed-gene-274.22
maker-Fvb1-1-augustus-gene-274.123
snap_masked-Fvb1-2-processed-gene-1.26
augustus_masked-Fvb1-2-processed-gene-32.13
maker-Fvb1-2-snap-gene-33.68
maker-Fvb1-2-augustus-gene-34.52
augustus_masked-Fvb1-2-processed-gene-36.7
snap_masked-Fvb1-2-processed-gene-37.27
snap_masked-Fvb1-2-processed-gene-39.48
snap_masked-Fvb1-2-processed-gene-43.53
maker-Fvb1-2-snap-gene-45.71
augustus_masked-Fvb1-2-processed-gene-46.13
maker-Fvb1-2-augustus-gene-49.77
snap_masked-Fvb1-2-processed-gene-51.17
augustus_masked-Fvb1-2-processed-gene-73.0
augustus_masked-Fvb1-2-processed-gene-73.4
augustus_masked-Fvb1-2-processed-gene-76.2
augustus_masked-Fvb1-2-processed-gene-76.5
maker-Fvb1-2-snap-gene-80.49
maker-Fvb1-2-augustus-gene-80.40
maker-Fvb1-2-augustus-gene-84.49
snap_masked-Fvb1-2-processed-gene-86.41
maker-Fvb1-2-augustus-gene-87.35
snap_masked-Fvb1-2-processed-gene-93.26
augustus_masked-Fvb1-2-processed-gene-94.1
maker-Fvb1-2-snap-gene-114.62
maker-Fvb1-2-snap-gene-115.27
maker-Fvb1-2-snap-gene-138.37
maker-Fvb1-2-snap-gene-141.34
maker-Fvb1-2-snap-gene-143.40
maker-Fvb1-2-snap-gene-144.27
augustus_masked-Fvb1-2-processed-gene-149.5
maker-Fvb1-2-snap-gene-155.50
augustus_masked-Fvb1-2-processed-gene-158.6
snap_masked-Fvb1-2-processed-gene-158.10
maker-Fvb1-2-augustus-gene-159.40
augustus_masked-Fvb1-2-processed-gene-163.0
maker-Fvb1-2-augustus-gene-163.24
snap_masked-Fvb1-2-processed-gene-165.11
snap_masked-Fvb1-2-processed-gene-170.17
maker-Fvb1-2-augustus-gene-181.36
maker-Fvb1-2-augustus-gene-189.25
maker-Fvb1-2-snap-gene-192.33
augustus_masked-Fvb1-2-processed-gene-214.10
maker-Fvb1-2-snap-gene-216.28
augustus_masked-Fvb1-2-processed-gene-225.9
maker-Fvb1-2-augustus-gene-225.18
augustus_masked-Fvb1-2-processed-gene-225.2
maker-Fvb1-2-snap-gene-227.33
augustus_masked-Fvb1-2-processed-gene-233.6
snap_masked-Fvb1-2-processed-gene-242.16
maker-Fvb1-2-augustus-gene-261.17
maker-Fvb1-2-snap-gene-280.13
maker-Fvb1-2-snap-gene-286.18
maker-Fvb1-3-snap-gene-1.70
maker-Fvb1-3-augustus-gene-4.50
snap_masked-Fvb1-3-processed-gene-4.39
snap_masked-Fvb1-3-processed-gene-5.48
maker-Fvb1-3-augustus-gene-6.53
maker-Fvb1-3-snap-gene-9.71
augustus_masked-Fvb1-3-processed-gene-13.10
maker-Fvb1-3-snap-gene-13.58
maker-Fvb1-3-augustus-gene-14.37
maker-Fvb1-3-snap-gene-14.59
maker-Fvb1-3-augustus-gene-14.39
maker-Fvb1-3-augustus-gene-14.44
maker-Fvb1-3-snap-gene-16.49
maker-Fvb1-3-augustus-gene-17.59
maker-Fvb1-3-snap-gene-17.84
maker-Fvb1-3-augustus-gene-17.69
maker-Fvb1-3-augustus-gene-18.38
maker-Fvb1-3-augustus-gene-18.43
maker-Fvb1-3-augustus-gene-23.47
augustus_masked-Fvb1-3-processed-gene-25.0
maker-Fvb1-3-augustus-gene-28.44
augustus_masked-Fvb1-3-processed-gene-28.9
maker-Fvb1-3-snap-gene-32.80
maker-Fvb1-3-snap-gene-33.76
maker-Fvb1-3-augustus-gene-41.44
maker-Fvb1-3-augustus-gene-42.67
augustus_masked-Fvb1-3-processed-gene-43.10
maker-Fvb1-3-augustus-gene-46.48
maker-Fvb1-3-snap-gene-51.68
maker-Fvb1-3-augustus-gene-54.49
augustus_masked-Fvb1-3-processed-gene-55.2
maker-Fvb1-3-augustus-gene-57.43
maker-Fvb1-3-snap-gene-60.58
maker-Fvb1-3-augustus-gene-62.37
maker-Fvb1-3-snap-gene-62.50
augustus_masked-Fvb1-3-processed-gene-64.13
maker-Fvb1-3-augustus-gene-67.35
maker-Fvb1-3-augustus-gene-78.55
maker-Fvb1-3-snap-gene-82.46
maker-Fvb1-3-augustus-gene-86.47
maker-Fvb1-3-snap-gene-86.61
maker-Fvb1-3-augustus-gene-86.60
maker-Fvb1-3-augustus-gene-88.29
maker-Fvb1-3-snap-gene-88.35
maker-Fvb1-3-augustus-gene-89.33
maker-Fvb1-3-augustus-gene-95.43
maker-Fvb1-3-augustus-gene-99.27
augustus_masked-Fvb1-3-processed-gene-101.0
maker-Fvb1-3-augustus-gene-103.54
maker-Fvb1-3-snap-gene-104.36
maker-Fvb1-3-augustus-gene-111.27
maker-Fvb1-3-augustus-gene-118.37
maker-Fvb1-3-snap-gene-125.34
maker-Fvb1-3-augustus-gene-126.32
maker-Fvb1-3-augustus-gene-129.21
maker-Fvb1-3-augustus-gene-132.41
snap_masked-Fvb1-3-processed-gene-133.21
maker-Fvb1-3-augustus-gene-138.30
maker-Fvb1-3-augustus-gene-141.16
maker-Fvb1-3-augustus-gene-146.26
maker-Fvb1-3-augustus-gene-147.28
maker-Fvb1-3-snap-gene-147.36
maker-Fvb1-3-snap-gene-147.41
maker-Fvb1-3-augustus-gene-153.25
maker-Fvb1-3-augustus-gene-160.21
maker-Fvb1-3-augustus-gene-161.26
maker-Fvb1-3-snap-gene-161.37
maker-Fvb1-3-snap-gene-162.35
maker-Fvb1-3-snap-gene-165.16
snap_masked-Fvb1-3-processed-gene-173.17
maker-Fvb1-3-snap-gene-175.45
maker-Fvb1-3-augustus-gene-187.36
snap_masked-Fvb1-3-processed-gene-196.10
augustus_masked-Fvb1-3-processed-gene-199.2
maker-Fvb1-3-snap-gene-203.34
maker-Fvb1-3-augustus-gene-209.27
maker-Fvb1-3-snap-gene-210.26
maker-Fvb1-3-augustus-gene-216.16
maker-Fvb1-3-snap-gene-217.16
maker-Fvb1-3-augustus-gene-220.8
maker-Fvb1-3-snap-gene-231.37
maker-Fvb1-3-augustus-gene-250.19
maker-Fvb1-3-augustus-gene-250.20
maker-Fvb1-3-augustus-gene-255.30
snap_masked-Fvb1-3-processed-gene-258.4
maker-Fvb1-3-augustus-gene-264.18
maker-Fvb1-3-snap-gene-268.25
maker-Fvb1-4-snap-gene-0.40
maker-Fvb1-4-augustus-gene-3.45
maker-Fvb1-4-snap-gene-6.45
maker-Fvb1-4-augustus-gene-8.66
augustus_masked-Fvb1-4-processed-gene-10.15
maker-Fvb1-4-augustus-gene-10.59
maker-Fvb1-4-snap-gene-13.67
maker-Fvb1-4-augustus-gene-17.36
maker-Fvb1-4-snap-gene-20.69
snap_masked-Fvb1-4-processed-gene-23.28
maker-Fvb1-4-snap-gene-28.63
augustus_masked-Fvb1-4-processed-gene-30.15
maker-Fvb1-4-augustus-gene-34.42
maker-Fvb1-4-augustus-gene-40.40
maker-Fvb1-4-augustus-gene-47.34
maker-Fvb1-4-snap-gene-52.92
maker-Fvb1-4-augustus-gene-57.55
snap_masked-Fvb1-4-processed-gene-58.32
maker-Fvb1-4-augustus-gene-58.61
maker-Fvb1-4-augustus-gene-60.51
snap_masked-Fvb1-4-processed-gene-66.23
maker-Fvb1-4-snap-gene-68.38
maker-Fvb1-4-augustus-gene-71.29
maker-Fvb1-4-snap-gene-71.42
snap_masked-Fvb1-4-processed-gene-80.22
augustus_masked-Fvb1-4-processed-gene-83.3
augustus_masked-Fvb1-4-processed-gene-90.12
maker-Fvb1-4-augustus-gene-92.42
augustus_masked-Fvb1-4-processed-gene-92.12
maker-Fvb1-4-augustus-gene-94.43
augustus_masked-Fvb1-4-processed-gene-112.10
maker-Fvb1-4-snap-gene-112.41
maker-Fvb1-4-augustus-gene-113.27
maker-Fvb1-4-snap-gene-113.39
maker-Fvb1-4-snap-gene-124.54
snap_masked-Fvb1-4-processed-gene-133.22
maker-Fvb1-4-snap-gene-139.32
maker-Fvb1-4-augustus-gene-144.36
maker-Fvb1-4-augustus-gene-145.40
augustus_masked-Fvb1-4-processed-gene-149.5
maker-Fvb1-4-snap-gene-149.40
maker-Fvb1-4-snap-gene-149.49
maker-Fvb1-4-snap-gene-149.51
maker-Fvb1-4-augustus-gene-161.30
maker-Fvb1-4-augustus-gene-168.31
augustus_masked-Fvb1-4-processed-gene-173.5
maker-Fvb1-4-augustus-gene-178.28
maker-Fvb1-4-snap-gene-179.35
maker-Fvb1-4-snap-gene-180.49
maker-Fvb1-4-snap-gene-181.61
maker-Fvb1-4-augustus-gene-181.19
maker-Fvb1-4-snap-gene-183.37
maker-Fvb1-4-snap-gene-183.46
augustus_masked-Fvb1-4-processed-gene-185.2
maker-Fvb1-4-augustus-gene-185.26
maker-Fvb1-4-snap-gene-186.29
augustus_masked-Fvb1-4-processed-gene-194.9
snap_masked-Fvb1-4-processed-gene-196.11
maker-Fvb1-4-augustus-gene-199.28
maker-Fvb1-4-snap-gene-202.26
maker-Fvb1-4-augustus-gene-202.21
maker-Fvb1-4-augustus-gene-203.8
snap_masked-Fvb1-4-processed-gene-205.14
maker-Fvb1-4-augustus-gene-208.10
maker-Fvb1-4-augustus-gene-219.15
maker-Fvb1-4-snap-gene-221.17
maker-Fvb2-1-augustus-gene-4.39
augustus_masked-Fvb2-1-processed-gene-7.6
maker-Fvb2-1-snap-gene-10.32
maker-Fvb2-1-snap-gene-18.58
maker-Fvb2-1-augustus-gene-19.37
augustus_masked-Fvb2-1-processed-gene-33.11
maker-Fvb2-1-augustus-gene-34.23
maker-Fvb2-1-snap-gene-42.7
maker-Fvb2-1-snap-gene-42.8
augustus_masked-Fvb2-1-processed-gene-44.1
maker-Fvb2-1-augustus-gene-45.12
augustus_masked-Fvb2-1-processed-gene-52.0
maker-Fvb2-1-augustus-gene-52.17
maker-Fvb2-1-augustus-gene-54.26
augustus_masked-Fvb2-1-processed-gene-54.3
maker-Fvb2-1-snap-gene-59.36
maker-Fvb2-1-snap-gene-62.32
maker-Fvb2-1-snap-gene-66.35
augustus_masked-Fvb2-1-processed-gene-66.2
augustus_masked-Fvb2-1-processed-gene-73.5
augustus_masked-Fvb2-1-processed-gene-79.5
augustus_masked-Fvb2-1-processed-gene-86.1
snap_masked-Fvb2-1-processed-gene-91.15
snap_masked-Fvb2-1-processed-gene-92.18
maker-Fvb2-1-augustus-gene-93.36
snap_masked-Fvb2-1-processed-gene-94.13
maker-Fvb2-1-augustus-gene-99.45
maker-Fvb2-1-augustus-gene-99.47
maker-Fvb2-1-augustus-gene-100.30
maker-Fvb2-1-augustus-gene-103.42
maker-Fvb2-1-augustus-gene-104.30
maker-Fvb2-1-augustus-gene-106.43
maker-Fvb2-1-snap-gene-106.70
maker-Fvb2-1-augustus-gene-109.43
snap_masked-Fvb2-1-processed-gene-113.15
maker-Fvb2-1-snap-gene-115.34
maker-Fvb2-1-augustus-gene-115.26
maker-Fvb2-1-snap-gene-117.45
maker-Fvb2-1-augustus-gene-120.26
maker-Fvb2-1-snap-gene-122.59
maker-Fvb2-1-augustus-gene-123.41
maker-Fvb2-1-snap-gene-123.62
augustus_masked-Fvb2-1-processed-gene-125.9
augustus_masked-Fvb2-1-processed-gene-127.11
maker-Fvb2-1-augustus-gene-132.22
snap_masked-Fvb2-1-processed-gene-133.25
snap_masked-Fvb2-1-processed-gene-134.35
augustus_masked-Fvb2-1-processed-gene-136.5
maker-Fvb2-1-augustus-gene-138.33
maker-Fvb2-1-augustus-gene-140.36
augustus_masked-Fvb2-1-processed-gene-140.13
augustus_masked-Fvb2-1-processed-gene-144.18
maker-Fvb2-1-augustus-gene-146.52
maker-Fvb2-1-augustus-gene-153.39
augustus_masked-Fvb2-1-processed-gene-155.3
maker-Fvb2-1-augustus-gene-156.34
snap_masked-Fvb2-1-processed-gene-158.22
maker-Fvb2-1-snap-gene-159.62
maker-Fvb2-1-snap-gene-161.53
augustus_masked-Fvb2-1-processed-gene-165.5
maker-Fvb2-1-augustus-gene-169.53
maker-Fvb2-1-augustus-gene-172.29
maker-Fvb2-1-augustus-gene-176.37
maker-Fvb2-1-augustus-gene-176.38
snap_masked-Fvb2-1-processed-gene-177.37
maker-Fvb2-1-augustus-gene-179.52
maker-Fvb2-1-snap-gene-184.64
snap_masked-Fvb2-1-processed-gene-184.29
snap_masked-Fvb2-1-processed-gene-186.28
augustus_masked-Fvb2-1-processed-gene-187.8
maker-Fvb2-1-augustus-gene-192.52
snap_masked-Fvb2-1-processed-gene-194.25
maker-Fvb2-1-snap-gene-196.61
maker-Fvb2-1-augustus-gene-198.25
maker-Fvb2-1-augustus-gene-200.47
maker-Fvb2-1-snap-gene-201.47
maker-Fvb2-1-augustus-gene-201.37
maker-Fvb2-1-augustus-gene-206.30
maker-Fvb2-1-snap-gene-207.72
snap_masked-Fvb2-1-processed-gene-208.26
maker-Fvb2-1-augustus-gene-218.31
maker-Fvb2-1-augustus-gene-218.32
maker-Fvb2-1-augustus-gene-221.31
maker-Fvb2-1-augustus-gene-221.32
maker-Fvb2-1-snap-gene-223.54
maker-Fvb2-1-snap-gene-224.48
maker-Fvb2-1-augustus-gene-228.42
maker-Fvb2-1-augustus-gene-229.38
maker-Fvb2-1-snap-gene-230.79
augustus_masked-Fvb2-1-processed-gene-231.1
maker-Fvb2-1-augustus-gene-232.35
maker-Fvb2-1-snap-gene-232.49
maker-Fvb2-1-augustus-gene-233.49
maker-Fvb2-1-augustus-gene-234.53
maker-Fvb2-1-augustus-gene-234.54
snap_masked-Fvb2-1-processed-gene-234.28
maker-Fvb2-1-augustus-gene-234.65
maker-Fvb2-1-augustus-gene-234.67
maker-Fvb2-1-augustus-gene-235.62
maker-Fvb2-1-augustus-gene-235.65
maker-Fvb2-1-augustus-gene-236.43
maker-Fvb2-1-augustus-gene-237.41
maker-Fvb2-1-snap-gene-238.52
augustus_masked-Fvb2-1-processed-gene-238.5
maker-Fvb2-1-snap-gene-239.64
maker-Fvb2-1-augustus-gene-240.41
augustus_masked-Fvb2-1-processed-gene-241.1
augustus_masked-Fvb2-1-processed-gene-242.13
maker-Fvb2-1-snap-gene-243.28
maker-Fvb2-1-augustus-gene-245.50
augustus_masked-Fvb2-1-processed-gene-246.9
maker-Fvb2-1-augustus-gene-253.43
maker-Fvb2-1-augustus-gene-255.45
augustus_masked-Fvb2-1-processed-gene-255.5
maker-Fvb2-1-augustus-gene-255.55
maker-Fvb2-1-augustus-gene-257.45
maker-Fvb2-1-augustus-gene-258.45
maker-Fvb2-1-augustus-gene-259.62
maker-Fvb2-1-augustus-gene-261.55
maker-Fvb2-1-augustus-gene-261.52
maker-Fvb2-1-snap-gene-262.51
maker-Fvb2-1-augustus-gene-262.36
maker-Fvb2-1-augustus-gene-262.42
maker-Fvb2-1-augustus-gene-263.43
maker-Fvb2-1-augustus-gene-264.56
maker-Fvb2-1-augustus-gene-264.60
augustus_masked-Fvb2-1-processed-gene-264.17
maker-Fvb2-2-augustus-gene-0.44
maker-Fvb2-2-snap-gene-0.53
maker-Fvb2-2-snap-gene-0.54
augustus_masked-Fvb2-2-processed-gene-1.14
maker-Fvb2-2-augustus-gene-2.51
maker-Fvb2-2-augustus-gene-3.48
maker-Fvb2-2-augustus-gene-3.53
maker-Fvb2-2-snap-gene-3.76
maker-Fvb2-2-augustus-gene-5.60
maker-Fvb2-2-augustus-gene-5.54
maker-Fvb2-2-augustus-gene-10.43
maker-Fvb2-2-augustus-gene-13.47
maker-Fvb2-2-augustus-gene-14.41
maker-Fvb2-2-augustus-gene-15.52
augustus_masked-Fvb2-2-processed-gene-18.17
maker-Fvb2-2-snap-gene-19.58
maker-Fvb2-2-snap-gene-19.63
maker-Fvb2-2-augustus-gene-19.36
maker-Fvb2-2-snap-gene-21.67
maker-Fvb2-2-snap-gene-22.76
maker-Fvb2-2-snap-gene-26.55
maker-Fvb2-2-augustus-gene-26.48
snap_masked-Fvb2-2-processed-gene-32.28
maker-Fvb2-2-augustus-gene-34.45
augustus_masked-Fvb2-2-processed-gene-35.1
maker-Fvb2-2-augustus-gene-42.47
maker-Fvb2-2-snap-gene-44.76
maker-Fvb2-2-augustus-gene-44.58
maker-Fvb2-2-snap-gene-45.65
maker-Fvb2-2-augustus-gene-46.63
maker-Fvb2-2-snap-gene-47.84
augustus_masked-Fvb2-2-processed-gene-48.0
maker-Fvb2-2-snap-gene-49.61
snap_masked-Fvb2-2-processed-gene-49.24
maker-Fvb2-2-augustus-gene-51.44
maker-Fvb2-2-augustus-gene-52.57
augustus_masked-Fvb2-2-processed-gene-53.4
maker-Fvb2-2-snap-gene-57.67
snap_masked-Fvb2-2-processed-gene-58.30
maker-Fvb2-2-augustus-gene-58.40
maker-Fvb2-2-snap-gene-60.81
maker-Fvb2-2-augustus-gene-63.41
maker-Fvb2-2-snap-gene-67.48
maker-Fvb2-2-augustus-gene-71.33
maker-Fvb2-2-augustus-gene-74.62
maker-Fvb2-2-augustus-gene-80.45
maker-Fvb2-2-snap-gene-81.48
maker-Fvb2-2-augustus-gene-81.45
maker-Fvb2-2-augustus-gene-86.54
snap_masked-Fvb2-2-processed-gene-87.24
augustus_masked-Fvb2-2-processed-gene-89.0
maker-Fvb2-2-snap-gene-91.52
snap_masked-Fvb2-2-processed-gene-94.20
maker-Fvb2-2-snap-gene-96.69
maker-Fvb2-2-snap-gene-100.45
augustus_masked-Fvb2-2-processed-gene-106.1
maker-Fvb2-2-augustus-gene-107.41
augustus_masked-Fvb2-2-processed-gene-107.16
maker-Fvb2-2-augustus-gene-107.47
snap_masked-Fvb2-2-processed-gene-109.30
snap_masked-Fvb2-2-processed-gene-110.17
augustus_masked-Fvb2-2-processed-gene-111.14
maker-Fvb2-2-snap-gene-118.63
maker-Fvb2-2-augustus-gene-119.38
augustus_masked-Fvb2-2-processed-gene-120.4
maker-Fvb2-2-snap-gene-123.34
maker-Fvb2-2-augustus-gene-126.23
maker-Fvb2-2-augustus-gene-127.34
maker-Fvb2-2-snap-gene-127.60
maker-Fvb2-2-augustus-gene-129.23
maker-Fvb2-2-augustus-gene-130.25
maker-Fvb2-2-augustus-gene-131.46
snap_masked-Fvb2-2-processed-gene-131.32
maker-Fvb2-2-snap-gene-138.35
maker-Fvb2-2-snap-gene-140.36
maker-Fvb2-2-snap-gene-141.43
maker-Fvb2-2-snap-gene-142.54
maker-Fvb2-2-augustus-gene-142.38
maker-Fvb2-2-augustus-gene-143.25
maker-Fvb2-2-augustus-gene-143.20
augustus_masked-Fvb2-2-processed-gene-145.3
augustus_masked-Fvb2-2-processed-gene-147.2
maker-Fvb2-2-augustus-gene-149.29
augustus_masked-Fvb2-2-processed-gene-149.4
snap_masked-Fvb2-2-processed-gene-151.23
maker-Fvb2-2-augustus-gene-151.47
snap_masked-Fvb2-2-processed-gene-154.18
snap_masked-Fvb2-2-processed-gene-156.14
maker-Fvb2-2-augustus-gene-163.20
maker-Fvb2-2-augustus-gene-164.35
augustus_masked-Fvb2-2-processed-gene-172.6
snap_masked-Fvb2-2-processed-gene-178.12
augustus_masked-Fvb2-2-processed-gene-181.6
maker-Fvb2-2-augustus-gene-184.24
snap_masked-Fvb2-2-processed-gene-188.15
augustus_masked-Fvb2-2-processed-gene-189.4
maker-Fvb2-2-snap-gene-190.35
maker-Fvb2-2-snap-gene-191.39
maker-Fvb2-2-augustus-gene-194.42
maker-Fvb2-2-snap-gene-194.62
augustus_masked-Fvb2-2-processed-gene-195.0
augustus_masked-Fvb2-2-processed-gene-195.2
maker-Fvb2-2-augustus-gene-197.14
maker-Fvb2-2-snap-gene-197.26
maker-Fvb2-2-augustus-gene-198.38
snap_masked-Fvb2-2-processed-gene-200.14
maker-Fvb2-2-augustus-gene-204.42
augustus_masked-Fvb2-2-processed-gene-205.1
maker-Fvb2-2-augustus-gene-209.23
snap_masked-Fvb2-2-processed-gene-211.27
maker-Fvb2-2-augustus-gene-213.28
maker-Fvb2-2-snap-gene-213.37
augustus_masked-Fvb2-2-processed-gene-214.2
maker-Fvb2-2-snap-gene-214.38
maker-Fvb2-2-augustus-gene-215.31
maker-Fvb2-2-augustus-gene-218.24
maker-Fvb2-2-augustus-gene-221.52
maker-Fvb2-2-augustus-gene-228.47
snap_masked-Fvb2-2-processed-gene-230.10
maker-Fvb2-2-snap-gene-232.39
augustus_masked-Fvb2-2-processed-gene-234.8
maker-Fvb2-2-augustus-gene-235.28
maker-Fvb2-2-snap-gene-237.61
maker-Fvb2-2-snap-gene-240.27
augustus_masked-Fvb2-2-processed-gene-242.7
maker-Fvb2-2-augustus-gene-243.26
maker-Fvb2-2-augustus-gene-244.30
maker-Fvb2-2-snap-gene-244.42
augustus_masked-Fvb2-2-processed-gene-244.3
maker-Fvb2-3-snap-gene-2.54
maker-Fvb2-3-augustus-gene-4.34
maker-Fvb2-3-augustus-gene-5.53
maker-Fvb2-3-snap-gene-6.69
maker-Fvb2-3-augustus-gene-7.61
augustus_masked-Fvb2-3-processed-gene-10.6
maker-Fvb2-3-augustus-gene-11.46
maker-Fvb2-3-snap-gene-12.59
maker-Fvb2-3-snap-gene-19.54
maker-Fvb2-3-snap-gene-21.49
maker-Fvb2-3-snap-gene-24.67
maker-Fvb2-3-augustus-gene-24.49
maker-Fvb2-3-snap-gene-28.81
maker-Fvb2-3-augustus-gene-29.57
augustus_masked-Fvb2-3-processed-gene-29.8
maker-Fvb2-3-snap-gene-30.54
snap_masked-Fvb2-3-processed-gene-31.44
maker-Fvb2-3-snap-gene-31.74
augustus_masked-Fvb2-3-processed-gene-34.10
maker-Fvb2-3-augustus-gene-36.60
maker-Fvb2-3-augustus-gene-40.47
maker-Fvb2-3-augustus-gene-42.58
maker-Fvb2-3-augustus-gene-42.59
maker-Fvb2-3-augustus-gene-42.55
maker-Fvb2-3-augustus-gene-43.72
maker-Fvb2-3-augustus-gene-46.48
maker-Fvb2-3-augustus-gene-46.50
snap_masked-Fvb2-3-processed-gene-49.41
maker-Fvb2-3-snap-gene-53.68
maker-Fvb2-3-augustus-gene-53.53
maker-Fvb2-3-snap-gene-54.73
maker-Fvb2-3-augustus-gene-57.64
maker-Fvb2-3-augustus-gene-59.39
snap_masked-Fvb2-3-processed-gene-62.19
maker-Fvb2-3-augustus-gene-64.44
augustus_masked-Fvb2-3-processed-gene-64.20
maker-Fvb2-3-augustus-gene-65.59
maker-Fvb2-3-augustus-gene-65.61
augustus_masked-Fvb2-3-processed-gene-66.8
maker-Fvb2-3-augustus-gene-71.36
augustus_masked-Fvb2-3-processed-gene-71.4
maker-Fvb2-3-augustus-gene-74.33
maker-Fvb2-3-augustus-gene-74.34
maker-Fvb2-3-augustus-gene-74.35
augustus_masked-Fvb2-3-processed-gene-75.10
augustus_masked-Fvb2-3-processed-gene-76.12
maker-Fvb2-3-snap-gene-78.54
snap_masked-Fvb2-3-processed-gene-79.17
maker-Fvb2-3-augustus-gene-82.41
augustus_masked-Fvb2-3-processed-gene-83.7
maker-Fvb2-3-snap-gene-83.81
maker-Fvb2-3-augustus-gene-83.62
augustus_masked-Fvb2-3-processed-gene-89.10
maker-Fvb2-3-augustus-gene-93.43
maker-Fvb2-3-snap-gene-93.57
maker-Fvb2-3-snap-gene-99.46
augustus_masked-Fvb2-3-processed-gene-100.10
augustus_masked-Fvb2-3-processed-gene-102.20
maker-Fvb2-3-augustus-gene-104.42
maker-Fvb2-3-snap-gene-105.56
maker-Fvb2-3-augustus-gene-113.40
maker-Fvb2-3-augustus-gene-113.42
maker-Fvb2-3-augustus-gene-114.44
augustus_masked-Fvb2-3-processed-gene-115.14
snap_masked-Fvb2-3-processed-gene-116.19
snap_masked-Fvb2-3-processed-gene-116.34
maker-Fvb2-3-augustus-gene-118.22
maker-Fvb2-3-snap-gene-119.51
maker-Fvb2-3-snap-gene-119.57
maker-Fvb2-3-snap-gene-120.39
snap_masked-Fvb2-3-processed-gene-122.24
maker-Fvb2-3-snap-gene-125.42
maker-Fvb2-3-augustus-gene-130.25
maker-Fvb2-3-augustus-gene-137.52
snap_masked-Fvb2-3-processed-gene-143.8
maker-Fvb2-3-snap-gene-144.42
maker-Fvb2-3-augustus-gene-147.13
augustus_masked-Fvb2-3-processed-gene-149.2
maker-Fvb2-3-snap-gene-150.46
maker-Fvb2-3-snap-gene-154.45
maker-Fvb2-3-augustus-gene-154.39
maker-Fvb2-3-snap-gene-157.33
maker-Fvb2-3-augustus-gene-160.35
maker-Fvb2-3-snap-gene-160.39
maker-Fvb2-3-snap-gene-160.40
maker-Fvb2-3-snap-gene-160.42
maker-Fvb2-3-snap-gene-161.32
maker-Fvb2-3-augustus-gene-163.21
maker-Fvb2-3-augustus-gene-163.26
augustus_masked-Fvb2-3-processed-gene-164.5
maker-Fvb2-3-augustus-gene-164.37
maker-Fvb2-3-augustus-gene-166.29
snap_masked-Fvb2-3-processed-gene-179.10
augustus_masked-Fvb2-3-processed-gene-182.10
maker-Fvb2-3-augustus-gene-185.25
augustus_masked-Fvb2-3-processed-gene-187.14
maker-Fvb2-3-snap-gene-187.51
maker-Fvb2-3-snap-gene-189.48
maker-Fvb2-3-augustus-gene-190.20
maker-Fvb2-3-augustus-gene-199.27
augustus_masked-Fvb2-3-processed-gene-202.2
augustus_masked-Fvb2-3-processed-gene-202.5
maker-Fvb2-3-augustus-gene-202.14
maker-Fvb2-3-snap-gene-202.18
maker-Fvb2-3-snap-gene-203.24
augustus_masked-Fvb2-3-processed-gene-203.1
maker-Fvb2-3-augustus-gene-203.16
maker-Fvb2-3-snap-gene-203.26
maker-Fvb2-3-snap-gene-203.27
augustus_masked-Fvb2-3-processed-gene-202.8
maker-Fvb2-3-snap-gene-202.19
augustus_masked-Fvb2-3-processed-gene-203.7
maker-Fvb2-3-snap-gene-203.29
maker-Fvb2-3-augustus-gene-203.18
maker-Fvb2-3-snap-gene-203.33
snap_masked-Fvb2-3-processed-gene-204.3
maker-Fvb2-3-augustus-gene-204.5
maker-Fvb2-3-snap-gene-204.8
maker-Fvb2-3-snap-gene-204.10
maker-Fvb2-3-augustus-gene-208.31
augustus_masked-Fvb2-3-processed-gene-210.9
snap_masked-Fvb2-3-processed-gene-214.26
augustus_masked-Fvb2-3-processed-gene-214.3
maker-Fvb2-3-augustus-gene-215.37
maker-Fvb2-3-augustus-gene-225.52
maker-Fvb2-3-augustus-gene-231.37
snap_masked-Fvb2-4-processed-gene-0.16
maker-Fvb2-4-augustus-gene-0.42
maker-Fvb2-4-augustus-gene-1.35
maker-Fvb2-4-augustus-gene-4.45
maker-Fvb2-4-augustus-gene-7.46
augustus_masked-Fvb2-4-processed-gene-8.0
maker-Fvb2-4-augustus-gene-11.40
maker-Fvb2-4-augustus-gene-15.44
maker-Fvb2-4-augustus-gene-28.26
maker-Fvb2-4-augustus-gene-30.29
maker-Fvb2-4-snap-gene-33.45
augustus_masked-Fvb2-4-processed-gene-36.7
maker-Fvb2-4-augustus-gene-42.38
maker-Fvb2-4-snap-gene-51.38
maker-Fvb2-4-snap-gene-51.36
augustus_masked-Fvb2-4-processed-gene-53.0
maker-Fvb2-4-augustus-gene-53.35
maker-Fvb2-4-augustus-gene-54.28
maker-Fvb2-4-augustus-gene-58.17
maker-Fvb2-4-snap-gene-58.21
maker-Fvb2-4-augustus-gene-58.19
maker-Fvb2-4-snap-gene-59.39
maker-Fvb2-4-augustus-gene-60.26
maker-Fvb2-4-augustus-gene-60.30
maker-Fvb2-4-augustus-gene-65.22
maker-Fvb2-4-snap-gene-65.28
snap_masked-Fvb2-4-processed-gene-66.17
maker-Fvb2-4-augustus-gene-68.21
augustus_masked-Fvb2-4-processed-gene-70.8
maker-Fvb2-4-augustus-gene-72.35
maker-Fvb2-4-augustus-gene-72.30
maker-Fvb2-4-snap-gene-74.49
maker-Fvb2-4-augustus-gene-74.36
maker-Fvb2-4-snap-gene-81.54
maker-Fvb2-4-augustus-gene-82.22
maker-Fvb2-4-augustus-gene-84.45
maker-Fvb2-4-snap-gene-86.49
augustus_masked-Fvb2-4-processed-gene-88.0
maker-Fvb2-4-snap-gene-92.42
maker-Fvb2-4-augustus-gene-94.35
maker-Fvb2-4-augustus-gene-95.38
maker-Fvb2-4-augustus-gene-97.20
augustus_masked-Fvb2-4-processed-gene-98.8
maker-Fvb2-4-snap-gene-98.60
augustus_masked-Fvb2-4-processed-gene-100.4
augustus_masked-Fvb2-4-processed-gene-105.6
maker-Fvb2-4-augustus-gene-107.26
maker-Fvb2-4-augustus-gene-110.36
maker-Fvb2-4-augustus-gene-114.29
maker-Fvb2-4-augustus-gene-119.37
maker-Fvb2-4-snap-gene-125.49
augustus_masked-Fvb2-4-processed-gene-126.9
maker-Fvb2-4-augustus-gene-126.30
maker-Fvb2-4-augustus-gene-129.35
maker-Fvb2-4-snap-gene-129.51
maker-Fvb2-4-augustus-gene-134.40
maker-Fvb2-4-augustus-gene-135.49
maker-Fvb2-4-augustus-gene-137.36
augustus_masked-Fvb2-4-processed-gene-140.14
maker-Fvb2-4-snap-gene-141.32
snap_masked-Fvb2-4-processed-gene-150.16
maker-Fvb2-4-augustus-gene-154.45
maker-Fvb2-4-augustus-gene-155.41
maker-Fvb2-4-augustus-gene-156.39
snap_masked-Fvb2-4-processed-gene-159.38
maker-Fvb2-4-augustus-gene-159.50
snap_masked-Fvb2-4-processed-gene-160.33
maker-Fvb2-4-snap-gene-167.48
maker-Fvb2-4-augustus-gene-171.30
maker-Fvb2-4-augustus-gene-175.46
augustus_masked-Fvb2-4-processed-gene-181.2
snap_masked-Fvb2-4-processed-gene-183.29
maker-Fvb2-4-augustus-gene-188.48
maker-Fvb2-4-snap-gene-188.71
maker-Fvb2-4-augustus-gene-189.51
maker-Fvb2-4-snap-gene-191.56
maker-Fvb2-4-augustus-gene-199.37
augustus_masked-Fvb2-4-processed-gene-207.8
snap_masked-Fvb2-4-processed-gene-208.34
augustus_masked-Fvb2-4-processed-gene-209.3
augustus_masked-Fvb2-4-processed-gene-219.5
maker-Fvb2-4-augustus-gene-222.41
maker-Fvb2-4-augustus-gene-222.42
maker-Fvb2-4-snap-gene-224.66
maker-Fvb2-4-snap-gene-227.59
maker-Fvb2-4-augustus-gene-227.52
maker-Fvb2-4-augustus-gene-230.47
maker-Fvb2-4-augustus-gene-235.50
maker-Fvb2-4-snap-gene-235.71
maker-Fvb2-4-augustus-gene-238.55
snap_masked-Fvb2-4-processed-gene-242.19
maker-Fvb2-4-snap-gene-243.70
maker-Fvb2-4-snap-gene-243.64
maker-Fvb2-4-snap-gene-248.58
maker-Fvb2-4-augustus-gene-249.45
snap_masked-Fvb2-4-processed-gene-249.27
maker-Fvb2-4-augustus-gene-251.50
maker-Fvb2-4-augustus-gene-252.47
maker-Fvb2-4-augustus-gene-252.58
snap_masked-Fvb2-4-processed-gene-253.31
maker-Fvb2-4-augustus-gene-253.52
maker-Fvb2-4-augustus-gene-254.43
maker-Fvb2-4-snap-gene-255.66
augustus_masked-Fvb2-4-processed-gene-256.2
maker-Fvb2-4-augustus-gene-256.61
maker-Fvb2-4-augustus-gene-256.66
maker-Fvb2-4-snap-gene-261.87
maker-Fvb2-4-augustus-gene-262.60
augustus_masked-Fvb2-4-processed-gene-263.1
augustus_masked-Fvb2-4-processed-gene-264.12
maker-Fvb2-4-snap-gene-264.68
maker-Fvb2-4-snap-gene-265.127
maker-Fvb2-4-augustus-gene-265.93
maker-Fvb2-4-augustus-gene-265.102
augustus_masked-Fvb2-4-processed-gene-265.33
maker-Fvb3-1-augustus-gene-3.42
maker-Fvb3-1-snap-gene-5.68
maker-Fvb3-1-augustus-gene-5.66
augustus_masked-Fvb3-1-processed-gene-7.11
maker-Fvb3-1-snap-gene-8.56
augustus_masked-Fvb3-1-processed-gene-8.3
maker-Fvb3-1-augustus-gene-10.51
maker-Fvb3-1-snap-gene-11.44
maker-Fvb3-1-snap-gene-12.29
maker-Fvb3-1-snap-gene-17.42
maker-Fvb3-1-snap-gene-18.63
snap_masked-Fvb3-1-processed-gene-19.19
maker-Fvb3-1-augustus-gene-22.43
snap_masked-Fvb3-1-processed-gene-24.19
maker-Fvb3-1-augustus-gene-32.39
maker-Fvb3-1-augustus-gene-33.28
augustus_masked-Fvb3-1-processed-gene-34.2
augustus_masked-Fvb3-1-processed-gene-37.7
augustus_masked-Fvb3-1-processed-gene-41.15
maker-Fvb3-1-snap-gene-47.80
maker-Fvb3-1-augustus-gene-53.34
maker-Fvb3-1-augustus-gene-54.25
maker-Fvb3-1-augustus-gene-55.31
augustus_masked-Fvb3-1-processed-gene-58.4
maker-Fvb3-1-snap-gene-58.31
augustus_masked-Fvb3-1-processed-gene-63.9
maker-Fvb3-1-augustus-gene-65.27
snap_masked-Fvb3-1-processed-gene-73.8
maker-Fvb3-1-augustus-gene-74.28
maker-Fvb3-1-augustus-gene-76.16
maker-Fvb3-1-snap-gene-77.22
maker-Fvb3-1-augustus-gene-78.35
maker-Fvb3-1-augustus-gene-82.18
snap_masked-Fvb3-1-processed-gene-84.10
maker-Fvb3-1-augustus-gene-88.13
augustus_masked-Fvb3-1-processed-gene-88.5
maker-Fvb3-1-augustus-gene-96.20
maker-Fvb3-1-snap-gene-98.29
maker-Fvb3-1-snap-gene-98.25
maker-Fvb3-1-augustus-gene-100.37
maker-Fvb3-1-augustus-gene-101.48
maker-Fvb3-1-snap-gene-108.46
augustus_masked-Fvb3-1-processed-gene-110.4
maker-Fvb3-1-augustus-gene-114.18
maker-Fvb3-1-augustus-gene-115.38
maker-Fvb3-1-augustus-gene-117.32
maker-Fvb3-1-snap-gene-118.27
augustus_masked-Fvb3-1-processed-gene-121.2
maker-Fvb3-1-snap-gene-122.25
maker-Fvb3-1-snap-gene-125.27
maker-Fvb3-1-augustus-gene-127.16
snap_masked-Fvb3-1-processed-gene-132.16
maker-Fvb3-1-augustus-gene-137.19
maker-Fvb3-1-augustus-gene-139.28
maker-Fvb3-1-snap-gene-140.25
maker-Fvb3-1-augustus-gene-144.25
maker-Fvb3-1-snap-gene-155.46
maker-Fvb3-1-augustus-gene-165.28
maker-Fvb3-1-snap-gene-167.25
maker-Fvb3-1-augustus-gene-167.16
augustus_masked-Fvb3-1-processed-gene-172.2
maker-Fvb3-1-snap-gene-184.56
snap_masked-Fvb3-1-processed-gene-186.26
maker-Fvb3-1-augustus-gene-187.31
augustus_masked-Fvb3-1-processed-gene-190.4
maker-Fvb3-1-snap-gene-196.36
augustus_masked-Fvb3-1-processed-gene-196.8
snap_masked-Fvb3-1-processed-gene-197.15
maker-Fvb3-1-augustus-gene-199.31
snap_masked-Fvb3-1-processed-gene-201.25
maker-Fvb3-1-augustus-gene-203.41
maker-Fvb3-1-snap-gene-203.48
snap_masked-Fvb3-1-processed-gene-204.25
maker-Fvb3-1-snap-gene-204.48
maker-Fvb3-1-snap-gene-207.44
maker-Fvb3-1-snap-gene-208.41
maker-Fvb3-1-snap-gene-214.37
maker-Fvb3-1-augustus-gene-217.36
maker-Fvb3-1-snap-gene-217.47
maker-Fvb3-1-augustus-gene-226.41
maker-Fvb3-1-snap-gene-227.47
maker-Fvb3-1-augustus-gene-230.45
snap_masked-Fvb3-1-processed-gene-239.27
maker-Fvb3-1-snap-gene-241.40
maker-Fvb3-1-snap-gene-241.33
maker-Fvb3-1-augustus-gene-242.47
augustus_masked-Fvb3-1-processed-gene-244.0
maker-Fvb3-1-augustus-gene-245.38
maker-Fvb3-1-snap-gene-246.38
augustus_masked-Fvb3-1-processed-gene-249.5
maker-Fvb3-1-snap-gene-252.42
maker-Fvb3-1-augustus-gene-254.38
maker-Fvb3-1-augustus-gene-257.22
augustus_masked-Fvb3-1-processed-gene-258.15
augustus_masked-Fvb3-1-processed-gene-259.16
maker-Fvb3-1-augustus-gene-260.28
maker-Fvb3-1-snap-gene-264.71
snap_masked-Fvb3-1-processed-gene-269.28
maker-Fvb3-1-augustus-gene-271.57
maker-Fvb3-1-augustus-gene-272.22
maker-Fvb3-1-augustus-gene-275.38
augustus_masked-Fvb3-1-processed-gene-278.4
maker-Fvb3-1-snap-gene-281.32
augustus_masked-Fvb3-1-processed-gene-283.2
augustus_masked-Fvb3-1-processed-gene-287.12
snap_masked-Fvb3-1-processed-gene-290.22
maker-Fvb3-1-augustus-gene-299.42
maker-Fvb3-1-augustus-gene-300.32
maker-Fvb3-1-augustus-gene-305.41
maker-Fvb3-1-snap-gene-306.48
maker-Fvb3-1-snap-gene-307.74
maker-Fvb3-1-augustus-gene-307.57
maker-Fvb3-1-augustus-gene-307.61
snap_masked-Fvb3-1-processed-gene-308.26
snap_masked-Fvb3-1-processed-gene-308.30
maker-Fvb3-1-snap-gene-309.59
maker-Fvb3-1-augustus-gene-310.68
maker-Fvb3-1-snap-gene-312.66
maker-Fvb3-1-augustus-gene-314.56
maker-Fvb3-1-augustus-gene-314.67
maker-Fvb3-1-snap-gene-316.68
augustus_masked-Fvb3-1-processed-gene-316.8
maker-Fvb3-1-augustus-gene-317.40
augustus_masked-Fvb3-1-processed-gene-318.0
maker-Fvb3-1-snap-gene-318.85
snap_masked-Fvb3-1-processed-gene-318.30
maker-Fvb3-1-augustus-gene-318.57
snap_masked-Fvb3-1-processed-gene-319.11
maker-Fvb3-2-augustus-gene-2.43
snap_masked-Fvb3-2-processed-gene-6.37
maker-Fvb3-2-augustus-gene-6.52
maker-Fvb3-2-augustus-gene-10.37
augustus_masked-Fvb3-2-processed-gene-10.13
maker-Fvb3-2-augustus-gene-14.58
maker-Fvb3-2-snap-gene-18.60
maker-Fvb3-2-augustus-gene-19.37
maker-Fvb3-2-snap-gene-19.55
maker-Fvb3-2-snap-gene-19.58
maker-Fvb3-2-snap-gene-20.67
maker-Fvb3-2-augustus-gene-21.41
maker-Fvb3-2-snap-gene-22.62
augustus_masked-Fvb3-2-processed-gene-23.9
augustus_masked-Fvb3-2-processed-gene-23.21
augustus_masked-Fvb3-2-processed-gene-24.1
maker-Fvb3-2-snap-gene-25.75
maker-Fvb3-2-augustus-gene-26.62
maker-Fvb3-2-augustus-gene-26.70
maker-Fvb3-2-snap-gene-27.91
maker-Fvb3-2-augustus-gene-27.70
augustus_masked-Fvb3-2-processed-gene-28.3
maker-Fvb3-2-snap-gene-28.68
maker-Fvb3-2-augustus-gene-28.55
maker-Fvb3-2-snap-gene-29.83
maker-Fvb3-2-augustus-gene-30.56
maker-Fvb3-2-snap-gene-30.82
maker-Fvb3-2-snap-gene-30.91
maker-Fvb3-2-augustus-gene-30.64
maker-Fvb3-2-augustus-gene-31.54
maker-Fvb3-2-augustus-gene-31.64
maker-Fvb3-2-snap-gene-32.71
maker-Fvb3-2-augustus-gene-32.66
maker-Fvb3-2-augustus-gene-33.46
maker-Fvb3-2-augustus-gene-39.34
maker-Fvb3-2-snap-gene-40.61
snap_masked-Fvb3-2-processed-gene-41.36
maker-Fvb3-2-augustus-gene-43.55
augustus_masked-Fvb3-2-processed-gene-45.1
maker-Fvb3-2-augustus-gene-45.51
maker-Fvb3-2-augustus-gene-45.56
maker-Fvb3-2-augustus-gene-47.48
augustus_masked-Fvb3-2-processed-gene-49.10
augustus_masked-Fvb3-2-processed-gene-50.0
maker-Fvb3-2-augustus-gene-52.34
maker-Fvb3-2-snap-gene-52.53
maker-Fvb3-2-augustus-gene-52.42
maker-Fvb3-2-augustus-gene-53.35
maker-Fvb3-2-snap-gene-55.57
maker-Fvb3-2-snap-gene-55.63
maker-Fvb3-2-augustus-gene-64.46
maker-Fvb3-2-augustus-gene-65.42
maker-Fvb3-2-augustus-gene-66.43
maker-Fvb3-2-snap-gene-66.46
maker-Fvb3-2-augustus-gene-67.33
maker-Fvb3-2-augustus-gene-68.28
augustus_masked-Fvb3-2-processed-gene-68.8
maker-Fvb3-2-snap-gene-69.58
maker-Fvb3-2-augustus-gene-69.39
snap_masked-Fvb3-2-processed-gene-70.24
maker-Fvb3-2-snap-gene-71.48
maker-Fvb3-2-snap-gene-72.52
maker-Fvb3-2-augustus-gene-74.28
maker-Fvb3-2-augustus-gene-75.28
maker-Fvb3-2-snap-gene-75.33
augustus_masked-Fvb3-2-processed-gene-78.1
maker-Fvb3-2-snap-gene-81.52
maker-Fvb3-2-augustus-gene-82.32
maker-Fvb3-2-augustus-gene-85.28
augustus_masked-Fvb3-2-processed-gene-88.4
maker-Fvb3-2-augustus-gene-90.37
maker-Fvb3-2-augustus-gene-91.56
maker-Fvb3-2-augustus-gene-97.59
augustus_masked-Fvb3-2-processed-gene-98.5
augustus_masked-Fvb3-2-processed-gene-98.7
maker-Fvb3-2-augustus-gene-102.38
snap_masked-Fvb3-2-processed-gene-111.18
maker-Fvb3-2-augustus-gene-117.37
maker-Fvb3-2-snap-gene-123.52
maker-Fvb3-2-snap-gene-124.34
maker-Fvb3-2-augustus-gene-126.20
maker-Fvb3-2-snap-gene-129.30
maker-Fvb3-2-snap-gene-130.38
maker-Fvb3-2-augustus-gene-131.23
augustus_masked-Fvb3-2-processed-gene-131.2
maker-Fvb3-2-augustus-gene-135.38
maker-Fvb3-2-augustus-gene-135.40
maker-Fvb3-2-snap-gene-136.35
maker-Fvb3-2-augustus-gene-140.32
maker-Fvb3-2-snap-gene-143.25
snap_masked-Fvb3-2-processed-gene-153.24
augustus_masked-Fvb3-2-processed-gene-156.5
maker-Fvb3-2-snap-gene-158.31
maker-Fvb3-2-augustus-gene-160.21
maker-Fvb3-2-snap-gene-160.29
augustus_masked-Fvb3-2-processed-gene-165.10
maker-Fvb3-2-augustus-gene-165.27
maker-Fvb3-2-augustus-gene-171.23
maker-Fvb3-2-augustus-gene-172.20
augustus_masked-Fvb3-2-processed-gene-174.6
augustus_masked-Fvb3-2-processed-gene-176.6
maker-Fvb3-2-snap-gene-178.28
maker-Fvb3-2-augustus-gene-178.22
maker-Fvb3-2-augustus-gene-182.22
maker-Fvb3-2-augustus-gene-183.17
maker-Fvb3-2-augustus-gene-183.22
maker-Fvb3-2-augustus-gene-187.22
maker-Fvb3-2-augustus-gene-192.29
maker-Fvb3-2-augustus-gene-199.51
maker-Fvb3-2-augustus-gene-208.32
maker-Fvb3-2-augustus-gene-209.38
snap_masked-Fvb3-2-processed-gene-214.13
maker-Fvb3-2-augustus-gene-220.36
maker-Fvb3-2-augustus-gene-224.30
augustus_masked-Fvb3-2-processed-gene-224.10
augustus_masked-Fvb3-2-processed-gene-227.2
maker-Fvb3-2-augustus-gene-229.29
snap_masked-Fvb3-2-processed-gene-232.17
snap_masked-Fvb3-2-processed-gene-244.19
augustus_masked-Fvb3-2-processed-gene-246.1
maker-Fvb3-2-augustus-gene-246.30
maker-Fvb3-2-snap-gene-256.42
maker-Fvb3-2-snap-gene-256.40
maker-Fvb3-2-snap-gene-263.40
maker-Fvb3-2-augustus-gene-264.50
augustus_masked-Fvb3-2-processed-gene-267.5
maker-Fvb3-2-snap-gene-267.86
maker-Fvb3-2-snap-gene-274.21
maker-Fvb3-2-snap-gene-275.48
maker-Fvb3-2-augustus-gene-278.45
snap_masked-Fvb3-2-processed-gene-281.18
augustus_masked-Fvb3-2-processed-gene-282.3
maker-Fvb3-2-augustus-gene-282.48
maker-Fvb3-2-snap-gene-289.38
augustus_masked-Fvb3-2-processed-gene-291.15
maker-Fvb3-2-augustus-gene-296.46
maker-Fvb3-2-snap-gene-298.51
maker-Fvb3-2-augustus-gene-298.44
maker-Fvb3-2-augustus-gene-299.51
maker-Fvb3-2-augustus-gene-304.28
maker-Fvb3-2-snap-gene-306.41
augustus_masked-Fvb3-2-processed-gene-307.1
maker-Fvb3-2-augustus-gene-312.35
maker-Fvb3-3-snap-gene-5.55
maker-Fvb3-3-augustus-gene-6.36
maker-Fvb3-3-snap-gene-8.64
maker-Fvb3-3-augustus-gene-14.24
maker-Fvb3-3-augustus-gene-15.50
augustus_masked-Fvb3-3-processed-gene-15.19
maker-Fvb3-3-snap-gene-16.44
maker-Fvb3-3-augustus-gene-18.68
snap_masked-Fvb3-3-processed-gene-22.31
maker-Fvb3-3-augustus-gene-22.36
maker-Fvb3-3-snap-gene-30.71
maker-Fvb3-3-augustus-gene-33.46
maker-Fvb3-3-snap-gene-39.65
maker-Fvb3-3-snap-gene-39.78
augustus_masked-Fvb3-3-processed-gene-41.21
maker-Fvb3-3-augustus-gene-43.32
maker-Fvb3-3-augustus-gene-49.61
maker-Fvb3-3-snap-gene-49.79
maker-Fvb3-3-snap-gene-50.51
maker-Fvb3-3-snap-gene-51.54
snap_masked-Fvb3-3-processed-gene-52.15
snap_masked-Fvb3-3-processed-gene-53.19
maker-Fvb3-3-augustus-gene-54.32
maker-Fvb3-3-augustus-gene-54.34
maker-Fvb3-3-snap-gene-54.48
augustus_masked-Fvb3-3-processed-gene-58.5
maker-Fvb3-3-snap-gene-60.45
maker-Fvb3-3-augustus-gene-68.43
maker-Fvb3-3-snap-gene-68.60
maker-Fvb3-3-augustus-gene-76.38
augustus_masked-Fvb3-3-processed-gene-79.3
maker-Fvb3-3-augustus-gene-87.44
maker-Fvb3-3-augustus-gene-92.32
maker-Fvb3-3-augustus-gene-94.30
augustus_masked-Fvb3-3-processed-gene-103.4
maker-Fvb3-3-augustus-gene-103.30
maker-Fvb3-3-augustus-gene-104.23
maker-Fvb3-3-augustus-gene-106.29
maker-Fvb3-3-augustus-gene-110.32
maker-Fvb3-3-snap-gene-111.42
maker-Fvb3-3-augustus-gene-111.38
augustus_masked-Fvb3-3-processed-gene-119.7
augustus_masked-Fvb3-3-processed-gene-119.3
maker-Fvb3-3-snap-gene-123.14
maker-Fvb3-3-augustus-gene-130.39
maker-Fvb3-3-augustus-gene-136.25
maker-Fvb3-3-augustus-gene-140.25
maker-Fvb3-3-snap-gene-145.36
maker-Fvb3-3-snap-gene-151.37
augustus_masked-Fvb3-3-processed-gene-164.2
maker-Fvb3-3-augustus-gene-173.24
maker-Fvb3-3-snap-gene-176.39
maker-Fvb3-3-snap-gene-185.44
maker-Fvb3-3-augustus-gene-186.26
snap_masked-Fvb3-3-processed-gene-194.15
maker-Fvb3-3-augustus-gene-194.26
maker-Fvb3-3-augustus-gene-198.12
maker-Fvb3-3-snap-gene-201.34
augustus_masked-Fvb3-3-processed-gene-206.1
augustus_masked-Fvb3-3-processed-gene-213.3
maker-Fvb3-3-augustus-gene-213.27
maker-Fvb3-3-augustus-gene-216.22
maker-Fvb3-3-snap-gene-219.24
maker-Fvb3-3-snap-gene-219.21
maker-Fvb3-3-snap-gene-219.25
augustus_masked-Fvb3-3-processed-gene-220.5
augustus_masked-Fvb3-3-processed-gene-225.9
maker-Fvb3-3-snap-gene-231.33
maker-Fvb3-3-augustus-gene-233.38
snap_masked-Fvb3-3-processed-gene-238.9
maker-Fvb3-3-snap-gene-239.54
maker-Fvb3-3-augustus-gene-239.47
maker-Fvb3-3-snap-gene-245.44
augustus_masked-Fvb3-3-processed-gene-253.2
maker-Fvb3-3-augustus-gene-254.28
maker-Fvb3-3-augustus-gene-255.28
maker-Fvb3-3-snap-gene-271.50
maker-Fvb3-3-augustus-gene-272.42
maker-Fvb3-3-augustus-gene-273.39
maker-Fvb3-3-snap-gene-273.61
augustus_masked-Fvb3-3-processed-gene-276.0
maker-Fvb3-3-augustus-gene-282.40
maker-Fvb3-3-augustus-gene-282.32
maker-Fvb3-3-augustus-gene-286.22
augustus_masked-Fvb3-3-processed-gene-290.4
maker-Fvb3-3-snap-gene-290.66
maker-Fvb3-3-augustus-gene-291.48
snap_masked-Fvb3-4-processed-gene-1.18
maker-Fvb3-4-augustus-gene-1.35
maker-Fvb3-4-augustus-gene-7.31
maker-Fvb3-4-augustus-gene-7.39
maker-Fvb3-4-snap-gene-8.59
maker-Fvb3-4-snap-gene-8.56
augustus_masked-Fvb3-4-processed-gene-9.0
maker-Fvb3-4-snap-gene-10.96
maker-Fvb3-4-augustus-gene-10.86
augustus_masked-Fvb3-4-processed-gene-11.13
maker-Fvb3-4-augustus-gene-11.52
augustus_masked-Fvb3-4-processed-gene-12.5
maker-Fvb3-4-snap-gene-13.32
maker-Fvb3-4-augustus-gene-14.48
snap_masked-Fvb3-4-processed-gene-17.23
maker-Fvb3-4-snap-gene-17.60
snap_masked-Fvb3-4-processed-gene-26.14
maker-Fvb3-4-snap-gene-26.56
maker-Fvb3-4-snap-gene-27.70
maker-Fvb3-4-snap-gene-29.53
maker-Fvb3-4-augustus-gene-30.46
snap_masked-Fvb3-4-processed-gene-32.23
maker-Fvb3-4-augustus-gene-34.53
maker-Fvb3-4-snap-gene-40.57
maker-Fvb3-4-augustus-gene-40.49
augustus_masked-Fvb3-4-processed-gene-49.8
maker-Fvb3-4-snap-gene-50.63
snap_masked-Fvb3-4-processed-gene-50.32
augustus_masked-Fvb3-4-processed-gene-52.15
snap_masked-Fvb3-4-processed-gene-52.40
maker-Fvb3-4-snap-gene-54.39
maker-Fvb3-4-augustus-gene-55.42
maker-Fvb3-4-snap-gene-57.57
maker-Fvb3-4-augustus-gene-58.36
maker-Fvb3-4-augustus-gene-59.40
augustus_masked-Fvb3-4-processed-gene-59.3
snap_masked-Fvb3-4-processed-gene-63.13
maker-Fvb3-4-snap-gene-66.52
maker-Fvb3-4-augustus-gene-67.24
augustus_masked-Fvb3-4-processed-gene-70.0
augustus_masked-Fvb3-4-processed-gene-70.11
maker-Fvb3-4-snap-gene-73.46
maker-Fvb3-4-augustus-gene-76.38
maker-Fvb3-4-augustus-gene-78.40
maker-Fvb3-4-augustus-gene-78.45
maker-Fvb3-4-snap-gene-81.38
maker-Fvb3-4-augustus-gene-83.36
maker-Fvb3-4-snap-gene-83.50
maker-Fvb3-4-snap-gene-83.53
maker-Fvb3-4-snap-gene-84.43
augustus_masked-Fvb3-4-processed-gene-87.10
snap_masked-Fvb3-4-processed-gene-90.8
maker-Fvb3-4-augustus-gene-92.19
snap_masked-Fvb3-4-processed-gene-100.35
augustus_masked-Fvb3-4-processed-gene-100.4
maker-Fvb3-4-snap-gene-102.56
maker-Fvb3-4-augustus-gene-102.45
snap_masked-Fvb3-4-processed-gene-102.27
maker-Fvb3-4-augustus-gene-105.47
snap_masked-Fvb3-4-processed-gene-106.28
snap_masked-Fvb3-4-processed-gene-107.7
snap_masked-Fvb3-4-processed-gene-108.18
snap_masked-Fvb3-4-processed-gene-110.14
augustus_masked-Fvb3-4-processed-gene-112.3
augustus_masked-Fvb3-4-processed-gene-113.5
maker-Fvb3-4-augustus-gene-113.21
augustus_masked-Fvb3-4-processed-gene-116.5
maker-Fvb3-4-augustus-gene-119.33
maker-Fvb3-4-augustus-gene-122.34
maker-Fvb3-4-augustus-gene-124.25
maker-Fvb3-4-snap-gene-124.42
maker-Fvb3-4-augustus-gene-124.27
maker-Fvb3-4-snap-gene-125.45
maker-Fvb3-4-snap-gene-125.38
augustus_masked-Fvb3-4-processed-gene-125.3
maker-Fvb3-4-snap-gene-129.31
maker-Fvb3-4-augustus-gene-131.34
augustus_masked-Fvb3-4-processed-gene-132.2
maker-Fvb3-4-snap-gene-138.40
maker-Fvb3-4-snap-gene-139.28
augustus_masked-Fvb3-4-processed-gene-142.2
maker-Fvb3-4-augustus-gene-142.30
augustus_masked-Fvb3-4-processed-gene-142.11
maker-Fvb3-4-augustus-gene-147.23
maker-Fvb3-4-augustus-gene-147.26
maker-Fvb3-4-augustus-gene-150.39
maker-Fvb3-4-snap-gene-150.56
snap_masked-Fvb3-4-processed-gene-151.19
augustus_masked-Fvb3-4-processed-gene-152.10
maker-Fvb3-4-augustus-gene-158.36
augustus_masked-Fvb3-4-processed-gene-161.5
maker-Fvb3-4-snap-gene-162.52
maker-Fvb3-4-snap-gene-162.55
snap_masked-Fvb3-4-processed-gene-162.26
maker-Fvb3-4-augustus-gene-164.38
maker-Fvb3-4-augustus-gene-169.50
maker-Fvb3-4-augustus-gene-169.51
augustus_masked-Fvb3-4-processed-gene-178.2
maker-Fvb3-4-augustus-gene-178.52
maker-Fvb3-4-snap-gene-180.36
maker-Fvb3-4-augustus-gene-182.31
maker-Fvb3-4-augustus-gene-185.39
maker-Fvb3-4-snap-gene-188.48
maker-Fvb3-4-augustus-gene-189.33
maker-Fvb3-4-augustus-gene-193.47
maker-Fvb3-4-snap-gene-195.67
maker-Fvb3-4-augustus-gene-196.49
maker-Fvb3-4-snap-gene-201.47
maker-Fvb3-4-augustus-gene-211.64
maker-Fvb3-4-augustus-gene-217.37
maker-Fvb3-4-augustus-gene-217.45
augustus_masked-Fvb3-4-processed-gene-225.13
maker-Fvb3-4-augustus-gene-228.68
maker-Fvb3-4-snap-gene-232.72
maker-Fvb3-4-snap-gene-235.69
maker-Fvb3-4-snap-gene-238.82
maker-Fvb3-4-snap-gene-238.80
maker-Fvb3-4-snap-gene-239.64
augustus_masked-Fvb3-4-processed-gene-239.4
maker-Fvb3-4-augustus-gene-239.47
maker-Fvb3-4-augustus-gene-242.40
maker-Fvb3-4-augustus-gene-243.37
maker-Fvb3-4-snap-gene-244.53
augustus_masked-Fvb3-4-processed-gene-247.4
maker-Fvb3-4-augustus-gene-247.39
maker-Fvb3-4-augustus-gene-249.44
maker-Fvb3-4-snap-gene-249.73
maker-Fvb3-4-augustus-gene-251.44
maker-Fvb3-4-snap-gene-253.46
maker-Fvb3-4-snap-gene-255.43
snap_masked-Fvb3-4-processed-gene-255.25
maker-Fvb3-4-snap-gene-257.54
maker-Fvb3-4-augustus-gene-260.50
maker-Fvb3-4-augustus-gene-262.34
maker-Fvb3-4-snap-gene-263.63
maker-Fvb3-4-snap-gene-264.55
maker-Fvb3-4-augustus-gene-267.36
snap_masked-Fvb3-4-processed-gene-272.22
maker-Fvb3-4-augustus-gene-272.60
maker-Fvb3-4-augustus-gene-272.64
maker-Fvb3-4-snap-gene-273.58
maker-Fvb3-4-snap-gene-275.58
maker-Fvb3-4-snap-gene-277.112
maker-Fvb4-1-augustus-gene-3.35
maker-Fvb4-1-augustus-gene-6.25
maker-Fvb4-1-augustus-gene-7.29
maker-Fvb4-1-augustus-gene-10.36
maker-Fvb4-1-snap-gene-12.38
augustus_masked-Fvb4-1-processed-gene-13.2
maker-Fvb4-1-snap-gene-14.58
maker-Fvb4-1-augustus-gene-14.50
snap_masked-Fvb4-1-processed-gene-20.21
maker-Fvb4-1-augustus-gene-22.14
snap_masked-Fvb4-1-processed-gene-24.23
maker-Fvb4-1-snap-gene-25.36
maker-Fvb4-1-snap-gene-26.56
maker-Fvb4-1-augustus-gene-27.29
augustus_masked-Fvb4-1-processed-gene-30.7
maker-Fvb4-1-augustus-gene-33.30
augustus_masked-Fvb4-1-processed-gene-39.0
maker-Fvb4-1-snap-gene-39.34
maker-Fvb4-1-snap-gene-42.31
maker-Fvb4-1-snap-gene-44.25
maker-Fvb4-1-augustus-gene-47.11
maker-Fvb4-1-augustus-gene-48.18
maker-Fvb4-1-snap-gene-50.55
maker-Fvb4-1-snap-gene-56.28
maker-Fvb4-1-augustus-gene-64.12
maker-Fvb4-1-augustus-gene-77.14
maker-Fvb4-1-augustus-gene-83.21
maker-Fvb4-1-snap-gene-88.50
snap_masked-Fvb4-1-processed-gene-90.35
maker-Fvb4-1-snap-gene-92.55
maker-Fvb4-1-augustus-gene-93.36
snap_masked-Fvb4-1-processed-gene-93.23
augustus_masked-Fvb4-1-processed-gene-95.8
snap_masked-Fvb4-1-processed-gene-97.19
maker-Fvb4-1-snap-gene-97.43
maker-Fvb4-1-augustus-gene-108.44
maker-Fvb4-1-augustus-gene-111.32
snap_masked-Fvb4-1-processed-gene-113.19
maker-Fvb4-1-snap-gene-113.44
augustus_masked-Fvb4-1-processed-gene-115.7
maker-Fvb4-1-augustus-gene-118.24
maker-Fvb4-1-augustus-gene-120.14
maker-Fvb4-1-augustus-gene-121.35
maker-Fvb4-1-augustus-gene-123.34
maker-Fvb4-1-augustus-gene-125.34
augustus_masked-Fvb4-1-processed-gene-125.13
snap_masked-Fvb4-1-processed-gene-127.21
augustus_masked-Fvb4-1-processed-gene-129.1
maker-Fvb4-1-snap-gene-130.37
maker-Fvb4-1-snap-gene-131.41
maker-Fvb4-1-augustus-gene-132.42
maker-Fvb4-1-augustus-gene-135.48
maker-Fvb4-1-augustus-gene-140.36
augustus_masked-Fvb4-1-processed-gene-140.13
maker-Fvb4-1-augustus-gene-142.34
maker-Fvb4-1-snap-gene-143.42
maker-Fvb4-1-augustus-gene-143.38
snap_masked-Fvb4-1-processed-gene-144.16
augustus_masked-Fvb4-1-processed-gene-144.12
maker-Fvb4-1-augustus-gene-144.42
maker-Fvb4-1-snap-gene-146.46
augustus_masked-Fvb4-1-processed-gene-146.8
maker-Fvb4-1-snap-gene-148.59
augustus_masked-Fvb4-1-processed-gene-148.4
maker-Fvb4-1-snap-gene-149.43
maker-Fvb4-1-augustus-gene-151.37
maker-Fvb4-1-augustus-gene-152.23
maker-Fvb4-1-snap-gene-155.34
maker-Fvb4-1-augustus-gene-159.43
maker-Fvb4-1-augustus-gene-162.51
maker-Fvb4-1-augustus-gene-163.53
maker-Fvb4-1-augustus-gene-167.66
snap_masked-Fvb4-1-processed-gene-168.27
maker-Fvb4-1-augustus-gene-169.55
snap_masked-Fvb4-1-processed-gene-169.49
maker-Fvb4-1-snap-gene-170.62
maker-Fvb4-1-augustus-gene-175.27
maker-Fvb4-1-augustus-gene-176.41
snap_masked-Fvb4-1-processed-gene-177.33
maker-Fvb4-1-augustus-gene-179.25
maker-Fvb4-1-augustus-gene-179.31
maker-Fvb4-1-augustus-gene-181.46
maker-Fvb4-1-snap-gene-183.52
maker-Fvb4-1-augustus-gene-187.50
maker-Fvb4-1-augustus-gene-187.67
maker-Fvb4-1-augustus-gene-188.42
maker-Fvb4-1-augustus-gene-188.44
augustus_masked-Fvb4-1-processed-gene-189.0
augustus_masked-Fvb4-1-processed-gene-189.7
maker-Fvb4-1-snap-gene-189.84
augustus_masked-Fvb4-1-processed-gene-191.1
maker-Fvb4-1-augustus-gene-193.33
maker-Fvb4-1-snap-gene-196.47
maker-Fvb4-1-snap-gene-196.44
snap_masked-Fvb4-1-processed-gene-197.13
maker-Fvb4-1-augustus-gene-197.30
maker-Fvb4-1-augustus-gene-198.55
maker-Fvb4-1-augustus-gene-199.73
maker-Fvb4-2-snap-gene-0.65
maker-Fvb4-2-snap-gene-0.70
maker-Fvb4-2-augustus-gene-1.48
snap_masked-Fvb4-2-processed-gene-2.32
snap_masked-Fvb4-2-processed-gene-2.38
maker-Fvb4-2-snap-gene-4.88
maker-Fvb4-2-augustus-gene-7.43
maker-Fvb4-2-augustus-gene-8.46
maker-Fvb4-2-augustus-gene-10.45
augustus_masked-Fvb4-2-processed-gene-10.6
maker-Fvb4-2-augustus-gene-14.63
maker-Fvb4-2-augustus-gene-16.38
maker-Fvb4-2-augustus-gene-17.54
maker-Fvb4-2-augustus-gene-19.46
maker-Fvb4-2-snap-gene-20.54
maker-Fvb4-2-augustus-gene-21.59
maker-Fvb4-2-snap-gene-23.55
maker-Fvb4-2-snap-gene-25.59
maker-Fvb4-2-augustus-gene-26.49
maker-Fvb4-2-augustus-gene-26.52
maker-Fvb4-2-augustus-gene-29.35
maker-Fvb4-2-snap-gene-30.73
augustus_masked-Fvb4-2-processed-gene-30.18
maker-Fvb4-2-snap-gene-31.70
maker-Fvb4-2-augustus-gene-46.41
maker-Fvb4-2-snap-gene-48.79
maker-Fvb4-2-augustus-gene-48.61
augustus_masked-Fvb4-2-processed-gene-58.11
maker-Fvb4-2-snap-gene-60.39
maker-Fvb4-2-augustus-gene-61.51
maker-Fvb4-2-augustus-gene-64.58
maker-Fvb4-2-snap-gene-68.68
maker-Fvb4-2-augustus-gene-68.56
maker-Fvb4-2-augustus-gene-69.52
maker-Fvb4-2-augustus-gene-69.58
maker-Fvb4-2-augustus-gene-70.49
maker-Fvb4-2-snap-gene-71.67
maker-Fvb4-2-augustus-gene-72.46
maker-Fvb4-2-snap-gene-73.43
maker-Fvb4-2-snap-gene-74.57
augustus_masked-Fvb4-2-processed-gene-77.8
maker-Fvb4-2-augustus-gene-78.33
snap_masked-Fvb4-2-processed-gene-78.27
augustus_masked-Fvb4-2-processed-gene-83.14
snap_masked-Fvb4-2-processed-gene-83.23
snap_masked-Fvb4-2-processed-gene-86.13
maker-Fvb4-2-augustus-gene-86.38
maker-Fvb4-2-augustus-gene-87.35
maker-Fvb4-2-snap-gene-88.29
maker-Fvb4-2-augustus-gene-89.35
maker-Fvb4-2-snap-gene-91.27
snap_masked-Fvb4-2-processed-gene-92.17
maker-Fvb4-2-augustus-gene-96.28
maker-Fvb4-2-snap-gene-98.35
maker-Fvb4-2-snap-gene-101.42
maker-Fvb4-2-snap-gene-105.55
maker-Fvb4-2-augustus-gene-111.28
maker-Fvb4-2-augustus-gene-115.45
augustus_masked-Fvb4-2-processed-gene-117.1
snap_masked-Fvb4-2-processed-gene-122.19
maker-Fvb4-2-snap-gene-130.38
maker-Fvb4-2-snap-gene-131.38
maker-Fvb4-2-augustus-gene-134.25
maker-Fvb4-2-snap-gene-136.48
maker-Fvb4-2-augustus-gene-143.23
maker-Fvb4-2-augustus-gene-143.26
maker-Fvb4-2-augustus-gene-151.22
augustus_masked-Fvb4-2-processed-gene-152.0
maker-Fvb4-2-snap-gene-153.29
maker-Fvb4-2-snap-gene-154.33
maker-Fvb4-2-augustus-gene-154.23
maker-Fvb4-2-snap-gene-154.32
augustus_masked-Fvb4-2-processed-gene-159.2
maker-Fvb4-2-snap-gene-162.31
snap_masked-Fvb4-2-processed-gene-164.10
maker-Fvb4-2-augustus-gene-173.19
maker-Fvb4-2-snap-gene-186.7
maker-Fvb4-2-augustus-gene-188.17
augustus_masked-Fvb4-2-processed-gene-189.4
maker-Fvb4-2-augustus-gene-193.15
maker-Fvb4-2-augustus-gene-194.30
maker-Fvb4-2-augustus-gene-194.31
maker-Fvb4-2-augustus-gene-218.38
maker-Fvb4-2-augustus-gene-218.32
maker-Fvb4-2-augustus-gene-221.24
maker-Fvb4-2-snap-gene-224.51
maker-Fvb4-2-snap-gene-226.42
augustus_masked-Fvb4-2-processed-gene-227.4
maker-Fvb4-2-augustus-gene-232.25
maker-Fvb4-2-augustus-gene-232.27
augustus_masked-Fvb4-2-processed-gene-233.1
maker-Fvb4-2-augustus-gene-239.36
snap_masked-Fvb4-2-processed-gene-239.32
snap_masked-Fvb4-2-processed-gene-240.19
maker-Fvb4-2-augustus-gene-244.34
maker-Fvb4-2-augustus-gene-245.32
augustus_masked-Fvb4-2-processed-gene-246.8
maker-Fvb4-2-augustus-gene-250.27
maker-Fvb4-2-snap-gene-251.29
maker-Fvb4-2-augustus-gene-253.33
maker-Fvb4-2-augustus-gene-254.39
maker-Fvb4-2-augustus-gene-254.36
augustus_masked-Fvb4-2-processed-gene-256.0
maker-Fvb4-3-augustus-gene-1.52
maker-Fvb4-3-snap-gene-1.95
maker-Fvb4-3-augustus-gene-1.67
maker-Fvb4-3-augustus-gene-2.46
maker-Fvb4-3-augustus-gene-2.39
maker-Fvb4-3-augustus-gene-2.50
maker-Fvb4-3-augustus-gene-2.41
augustus_masked-Fvb4-3-processed-gene-2.12
augustus_masked-Fvb4-3-processed-gene-3.3
maker-Fvb4-3-snap-gene-3.82
augustus_masked-Fvb4-3-processed-gene-7.12
maker-Fvb4-3-snap-gene-8.51
maker-Fvb4-3-augustus-gene-11.19
maker-Fvb4-3-augustus-gene-13.44
maker-Fvb4-3-augustus-gene-14.54
maker-Fvb4-3-snap-gene-17.63
augustus_masked-Fvb4-3-processed-gene-19.22
maker-Fvb4-3-snap-gene-24.81
maker-Fvb4-3-augustus-gene-25.47
maker-Fvb4-3-snap-gene-27.38
maker-Fvb4-3-augustus-gene-27.30
maker-Fvb4-3-augustus-gene-29.55
maker-Fvb4-3-snap-gene-30.61
augustus_masked-Fvb4-3-processed-gene-30.13
augustus_masked-Fvb4-3-processed-gene-32.8
maker-Fvb4-3-snap-gene-34.74
augustus_masked-Fvb4-3-processed-gene-35.6
augustus_masked-Fvb4-3-processed-gene-37.21
maker-Fvb4-3-augustus-gene-38.50
maker-Fvb4-3-snap-gene-40.58
maker-Fvb4-3-snap-gene-41.76
maker-Fvb4-3-augustus-gene-43.39
maker-Fvb4-3-augustus-gene-43.43
maker-Fvb4-3-snap-gene-44.70
maker-Fvb4-3-augustus-gene-44.66
maker-Fvb4-3-snap-gene-45.62
maker-Fvb4-3-augustus-gene-45.49
maker-Fvb4-3-augustus-gene-48.32
maker-Fvb4-3-augustus-gene-50.38
snap_masked-Fvb4-3-processed-gene-66.23
maker-Fvb4-3-snap-gene-88.63
maker-Fvb4-3-augustus-gene-91.57
snap_masked-Fvb4-3-processed-gene-91.44
maker-Fvb4-3-augustus-gene-93.57
snap_masked-Fvb4-3-processed-gene-94.25
augustus_masked-Fvb4-3-processed-gene-96.11
snap_masked-Fvb4-3-processed-gene-98.19
maker-Fvb4-3-augustus-gene-104.43
augustus_masked-Fvb4-3-processed-gene-106.8
augustus_masked-Fvb4-3-processed-gene-108.15
maker-Fvb4-3-augustus-gene-110.44
maker-Fvb4-3-augustus-gene-110.55
maker-Fvb4-3-snap-gene-110.71
maker-Fvb4-3-snap-gene-111.54
snap_masked-Fvb4-3-processed-gene-112.17
augustus_masked-Fvb4-3-processed-gene-112.4
augustus_masked-Fvb4-3-processed-gene-113.10
maker-Fvb4-3-snap-gene-115.55
maker-Fvb4-3-augustus-gene-116.32
maker-Fvb4-3-snap-gene-116.61
maker-Fvb4-3-augustus-gene-116.46
maker-Fvb4-3-augustus-gene-118.33
maker-Fvb4-3-snap-gene-121.51
maker-Fvb4-3-augustus-gene-121.41
snap_masked-Fvb4-3-processed-gene-122.9
augustus_masked-Fvb4-3-processed-gene-123.14
snap_masked-Fvb4-3-processed-gene-125.23
maker-Fvb4-3-snap-gene-126.52
maker-Fvb4-3-augustus-gene-144.23
augustus_masked-Fvb4-3-processed-gene-145.5
maker-Fvb4-3-snap-gene-153.39
maker-Fvb4-3-snap-gene-155.85
maker-Fvb4-3-augustus-gene-157.27
maker-Fvb4-3-snap-gene-158.42
maker-Fvb4-3-augustus-gene-164.29
maker-Fvb4-3-snap-gene-167.49
maker-Fvb4-3-augustus-gene-168.34
maker-Fvb4-3-augustus-gene-170.35
augustus_masked-Fvb4-3-processed-gene-179.9
maker-Fvb4-3-augustus-gene-180.39
maker-Fvb4-3-augustus-gene-240.34
augustus_masked-Fvb4-3-processed-gene-248.1
augustus_masked-Fvb4-3-processed-gene-249.2
maker-Fvb4-3-augustus-gene-249.15
augustus_masked-Fvb4-3-processed-gene-256.0
snap_masked-Fvb4-3-processed-gene-257.11
augustus_masked-Fvb4-3-processed-gene-260.8
maker-Fvb4-3-augustus-gene-267.38
maker-Fvb4-3-snap-gene-270.25
maker-Fvb4-3-snap-gene-272.36
maker-Fvb4-3-augustus-gene-273.15
maker-Fvb4-3-snap-gene-274.53
maker-Fvb4-3-snap-gene-275.32
maker-Fvb4-3-augustus-gene-277.23
maker-Fvb4-3-augustus-gene-277.31
snap_masked-Fvb4-3-processed-gene-284.31
maker-Fvb4-3-augustus-gene-288.38
maker-Fvb4-3-snap-gene-290.71
maker-Fvb4-3-snap-gene-292.45
maker-Fvb4-3-augustus-gene-293.47
maker-Fvb4-3-augustus-gene-296.51
maker-Fvb4-3-snap-gene-297.42
maker-Fvb4-3-augustus-gene-298.42
snap_masked-Fvb4-3-processed-gene-299.27
augustus_masked-Fvb4-3-processed-gene-305.3
maker-Fvb4-3-snap-gene-305.43
augustus_masked-Fvb4-3-processed-gene-309.10
maker-Fvb4-3-augustus-gene-310.39
maker-Fvb4-3-snap-gene-315.41
maker-Fvb4-3-augustus-gene-317.31
maker-Fvb4-4-snap-gene-1.60
maker-Fvb4-4-augustus-gene-2.49
augustus_masked-Fvb4-4-processed-gene-2.15
maker-Fvb4-4-snap-gene-3.54
snap_masked-Fvb4-4-processed-gene-4.29
maker-Fvb4-4-augustus-gene-4.44
snap_masked-Fvb4-4-processed-gene-6.31
maker-Fvb4-4-snap-gene-9.62
maker-Fvb4-4-augustus-gene-12.44
augustus_masked-Fvb4-4-processed-gene-15.2
maker-Fvb4-4-snap-gene-16.56
augustus_masked-Fvb4-4-processed-gene-16.14
maker-Fvb4-4-augustus-gene-16.55
maker-Fvb4-4-augustus-gene-18.58
augustus_masked-Fvb4-4-processed-gene-22.11
augustus_masked-Fvb4-4-processed-gene-24.6
maker-Fvb4-4-augustus-gene-28.73
snap_masked-Fvb4-4-processed-gene-32.19
maker-Fvb4-4-snap-gene-32.61
maker-Fvb4-4-snap-gene-37.82
maker-Fvb4-4-snap-gene-37.91
maker-Fvb4-4-snap-gene-42.72
maker-Fvb4-4-snap-gene-48.56
maker-Fvb4-4-augustus-gene-49.38
maker-Fvb4-4-augustus-gene-49.43
augustus_masked-Fvb4-4-processed-gene-53.6
maker-Fvb4-4-augustus-gene-58.37
maker-Fvb4-4-augustus-gene-60.43
maker-Fvb4-4-snap-gene-62.61
maker-Fvb4-4-augustus-gene-65.58
maker-Fvb4-4-augustus-gene-67.58
maker-Fvb4-4-augustus-gene-69.62
maker-Fvb4-4-augustus-gene-73.33
maker-Fvb4-4-snap-gene-74.57
augustus_masked-Fvb4-4-processed-gene-75.2
augustus_masked-Fvb4-4-processed-gene-76.1
maker-Fvb4-4-snap-gene-78.75
maker-Fvb4-4-augustus-gene-79.36
maker-Fvb4-4-snap-gene-81.65
augustus_masked-Fvb4-4-processed-gene-83.9
maker-Fvb4-4-augustus-gene-83.34
maker-Fvb4-4-snap-gene-85.36
maker-Fvb4-4-augustus-gene-86.48
maker-Fvb4-4-augustus-gene-87.42
augustus_masked-Fvb4-4-processed-gene-91.0
maker-Fvb4-4-augustus-gene-91.27
maker-Fvb4-4-augustus-gene-92.35
maker-Fvb4-4-augustus-gene-92.39
maker-Fvb4-4-augustus-gene-94.33
maker-Fvb4-4-augustus-gene-94.39
maker-Fvb4-4-augustus-gene-95.57
maker-Fvb4-4-augustus-gene-96.43
maker-Fvb4-4-augustus-gene-97.24
augustus_masked-Fvb4-4-processed-gene-97.8
maker-Fvb4-4-augustus-gene-105.51
augustus_masked-Fvb4-4-processed-gene-106.0
augustus_masked-Fvb4-4-processed-gene-106.12
augustus_masked-Fvb4-4-processed-gene-120.5
maker-Fvb4-4-snap-gene-121.34
maker-Fvb4-4-snap-gene-124.33
maker-Fvb4-4-snap-gene-127.24
maker-Fvb4-4-augustus-gene-145.25
snap_masked-Fvb4-4-processed-gene-145.14
maker-Fvb4-4-snap-gene-147.26
maker-Fvb4-4-augustus-gene-147.20
maker-Fvb4-4-augustus-gene-149.25
maker-Fvb4-4-augustus-gene-151.22
maker-Fvb4-4-snap-gene-151.43
maker-Fvb4-4-snap-gene-154.48
maker-Fvb4-4-snap-gene-154.49
augustus_masked-Fvb4-4-processed-gene-155.3
maker-Fvb4-4-snap-gene-159.44
maker-Fvb4-4-augustus-gene-163.26
maker-Fvb4-4-augustus-gene-165.29
snap_masked-Fvb4-4-processed-gene-167.12
augustus_masked-Fvb4-4-processed-gene-168.4
maker-Fvb4-4-augustus-gene-169.26
maker-Fvb4-4-augustus-gene-169.27
snap_masked-Fvb4-4-processed-gene-174.25
snap_masked-Fvb4-4-processed-gene-177.8
maker-Fvb4-4-snap-gene-183.9
maker-Fvb4-4-snap-gene-193.12
maker-Fvb4-4-snap-gene-193.11
augustus_masked-Fvb4-4-processed-gene-198.1
augustus_masked-Fvb4-4-processed-gene-200.4
maker-Fvb4-4-snap-gene-203.18
maker-Fvb4-4-augustus-gene-206.6
augustus_masked-Fvb4-4-processed-gene-208.11
augustus_masked-Fvb4-4-processed-gene-211.3
snap_masked-Fvb4-4-processed-gene-211.6
maker-Fvb4-4-augustus-gene-213.10
snap_masked-Fvb4-4-processed-gene-217.12
maker-Fvb4-4-augustus-gene-217.19
augustus_masked-Fvb4-4-processed-gene-222.6
maker-Fvb4-4-augustus-gene-225.19
maker-Fvb4-4-snap-gene-233.19
snap_masked-Fvb4-4-processed-gene-235.14
augustus_masked-Fvb4-4-processed-gene-250.3
maker-Fvb4-4-augustus-gene-254.26
maker-Fvb4-4-augustus-gene-260.18
maker-Fvb4-4-augustus-gene-261.47
maker-Fvb5-1-augustus-gene-1.31
maker-Fvb5-1-augustus-gene-3.57
maker-Fvb5-1-augustus-gene-3.58
maker-Fvb5-1-augustus-gene-3.51
augustus_masked-Fvb5-1-processed-gene-5.2
maker-Fvb5-1-augustus-gene-7.55
maker-Fvb5-1-augustus-gene-7.59
maker-Fvb5-1-augustus-gene-7.52
maker-Fvb5-1-augustus-gene-10.66
maker-Fvb5-1-snap-gene-10.88
snap_masked-Fvb5-1-processed-gene-11.31
maker-Fvb5-1-snap-gene-12.56
maker-Fvb5-1-snap-gene-13.53
snap_masked-Fvb5-1-processed-gene-13.34
maker-Fvb5-1-snap-gene-16.59
maker-Fvb5-1-snap-gene-19.126
maker-Fvb5-1-augustus-gene-25.64
maker-Fvb5-1-augustus-gene-27.51
maker-Fvb5-1-augustus-gene-30.38
maker-Fvb5-1-augustus-gene-36.58
augustus_masked-Fvb5-1-processed-gene-40.5
maker-Fvb5-1-snap-gene-41.91
augustus_masked-Fvb5-1-processed-gene-41.19
maker-Fvb5-1-snap-gene-42.99
maker-Fvb5-1-snap-gene-43.97
maker-Fvb5-1-augustus-gene-43.82
maker-Fvb5-1-augustus-gene-44.41
maker-Fvb5-1-augustus-gene-45.68
snap_masked-Fvb5-1-processed-gene-45.53
augustus_masked-Fvb5-1-processed-gene-46.13
maker-Fvb5-1-snap-gene-48.96
maker-Fvb5-1-augustus-gene-49.66
maker-Fvb5-1-snap-gene-52.62
maker-Fvb5-1-augustus-gene-53.55
snap_masked-Fvb5-1-processed-gene-55.12
snap_masked-Fvb5-1-processed-gene-56.32
maker-Fvb5-1-snap-gene-67.75
maker-Fvb5-1-snap-gene-68.95
snap_masked-Fvb5-1-processed-gene-69.46
snap_masked-Fvb5-1-processed-gene-70.25
augustus_masked-Fvb5-1-processed-gene-71.19
maker-Fvb5-1-snap-gene-76.66
snap_masked-Fvb5-1-processed-gene-77.36
maker-Fvb5-1-snap-gene-82.70
maker-Fvb5-1-snap-gene-86.55
augustus_masked-Fvb5-1-processed-gene-86.6
snap_masked-Fvb5-1-processed-gene-87.35
maker-Fvb5-1-snap-gene-89.46
maker-Fvb5-1-augustus-gene-90.48
maker-Fvb5-1-augustus-gene-90.49
augustus_masked-Fvb5-1-processed-gene-91.0
maker-Fvb5-1-snap-gene-92.69
snap_masked-Fvb5-1-processed-gene-92.30
maker-Fvb5-1-augustus-gene-95.46
augustus_masked-Fvb5-1-processed-gene-96.3
maker-Fvb5-1-augustus-gene-96.54
maker-Fvb5-1-augustus-gene-97.49
augustus_masked-Fvb5-1-processed-gene-99.19
maker-Fvb5-1-snap-gene-102.60
maker-Fvb5-1-augustus-gene-103.50
augustus_masked-Fvb5-1-processed-gene-103.11
maker-Fvb5-1-augustus-gene-104.50
augustus_masked-Fvb5-1-processed-gene-104.17
augustus_masked-Fvb5-1-processed-gene-108.8
snap_masked-Fvb5-1-processed-gene-109.23
maker-Fvb5-1-augustus-gene-111.42
maker-Fvb5-1-snap-gene-111.48
maker-Fvb5-1-snap-gene-113.48
maker-Fvb5-1-snap-gene-115.50
augustus_masked-Fvb5-1-processed-gene-118.12
snap_masked-Fvb5-1-processed-gene-125.26
snap_masked-Fvb5-1-processed-gene-126.25
augustus_masked-Fvb5-1-processed-gene-126.7
augustus_masked-Fvb5-1-processed-gene-126.14
maker-Fvb5-1-augustus-gene-127.40
maker-Fvb5-1-snap-gene-128.48
maker-Fvb5-1-snap-gene-130.72
maker-Fvb5-1-augustus-gene-135.18
maker-Fvb5-1-snap-gene-136.57
augustus_masked-Fvb5-1-processed-gene-141.6
augustus_masked-Fvb5-1-processed-gene-142.4
maker-Fvb5-1-augustus-gene-143.28
maker-Fvb5-1-snap-gene-165.45
maker-Fvb5-1-snap-gene-166.39
maker-Fvb5-1-snap-gene-169.39
maker-Fvb5-1-augustus-gene-171.23
maker-Fvb5-1-augustus-gene-172.39
maker-Fvb5-1-augustus-gene-175.42
maker-Fvb5-1-snap-gene-182.52
augustus_masked-Fvb5-1-processed-gene-186.1
maker-Fvb5-1-snap-gene-187.54
maker-Fvb5-1-augustus-gene-201.26
maker-Fvb5-1-snap-gene-205.28
maker-Fvb5-1-augustus-gene-206.36
maker-Fvb5-1-augustus-gene-208.34
maker-Fvb5-1-augustus-gene-213.43
snap_masked-Fvb5-1-processed-gene-214.23
snap_masked-Fvb5-1-processed-gene-214.44
maker-Fvb5-1-augustus-gene-215.41
maker-Fvb5-1-augustus-gene-227.34
maker-Fvb5-1-snap-gene-229.44
maker-Fvb5-1-snap-gene-231.36
augustus_masked-Fvb5-1-processed-gene-237.0
augustus_masked-Fvb5-1-processed-gene-238.7
maker-Fvb5-1-augustus-gene-243.37
snap_masked-Fvb5-1-processed-gene-246.17
augustus_masked-Fvb5-1-processed-gene-247.3
augustus_masked-Fvb5-1-processed-gene-248.17
snap_masked-Fvb5-1-processed-gene-252.16
augustus_masked-Fvb5-1-processed-gene-252.1
augustus_masked-Fvb5-1-processed-gene-252.2
maker-Fvb5-1-snap-gene-255.41
maker-Fvb5-1-augustus-gene-258.53
maker-Fvb5-1-snap-gene-259.78
maker-Fvb5-1-augustus-gene-259.54
maker-Fvb5-1-augustus-gene-260.40
maker-Fvb5-1-augustus-gene-260.32
maker-Fvb5-1-snap-gene-271.57
maker-Fvb5-1-augustus-gene-271.42
maker-Fvb5-1-snap-gene-273.37
maker-Fvb5-1-snap-gene-278.36
maker-Fvb5-1-augustus-gene-279.31
maker-Fvb5-1-augustus-gene-281.44
maker-Fvb5-1-augustus-gene-281.48
maker-Fvb5-1-snap-gene-283.53
maker-Fvb5-1-augustus-gene-287.48
maker-Fvb5-1-augustus-gene-288.49
maker-Fvb5-1-snap-gene-296.52
maker-Fvb5-2-snap-gene-4.76
snap_masked-Fvb5-2-processed-gene-5.22
maker-Fvb5-2-augustus-gene-9.39
maker-Fvb5-2-augustus-gene-11.50
maker-Fvb5-2-augustus-gene-16.33
snap_masked-Fvb5-2-processed-gene-22.23
maker-Fvb5-2-snap-gene-31.70
maker-Fvb5-2-snap-gene-34.37
augustus_masked-Fvb5-2-processed-gene-37.4
snap_masked-Fvb5-2-processed-gene-43.23
maker-Fvb5-2-snap-gene-44.81
maker-Fvb5-2-augustus-gene-45.50
maker-Fvb5-2-augustus-gene-62.21
maker-Fvb5-2-snap-gene-72.54
maker-Fvb5-2-augustus-gene-73.48
maker-Fvb5-2-snap-gene-81.61
augustus_masked-Fvb5-2-processed-gene-86.3
augustus_masked-Fvb5-2-processed-gene-90.12
maker-Fvb5-2-augustus-gene-92.35
maker-Fvb5-2-augustus-gene-93.30
maker-Fvb5-2-augustus-gene-95.33
maker-Fvb5-2-augustus-gene-96.47
maker-Fvb5-2-augustus-gene-99.40
maker-Fvb5-2-augustus-gene-107.47
maker-Fvb5-2-augustus-gene-108.46
maker-Fvb5-2-augustus-gene-111.68
maker-Fvb5-2-snap-gene-119.54
maker-Fvb5-2-snap-gene-122.28
maker-Fvb5-2-snap-gene-124.44
maker-Fvb5-2-augustus-gene-125.26
maker-Fvb5-2-snap-gene-125.33
augustus_masked-Fvb5-2-processed-gene-125.5
snap_masked-Fvb5-2-processed-gene-130.31
augustus_masked-Fvb5-2-processed-gene-141.1
maker-Fvb5-2-augustus-gene-141.26
maker-Fvb5-2-augustus-gene-145.31
maker-Fvb5-2-snap-gene-149.38
maker-Fvb5-2-snap-gene-172.24
snap_masked-Fvb5-2-processed-gene-175.25
maker-Fvb5-2-augustus-gene-184.29
augustus_masked-Fvb5-2-processed-gene-202.2
maker-Fvb5-2-augustus-gene-205.12
augustus_masked-Fvb5-2-processed-gene-207.2
augustus_masked-Fvb5-2-processed-gene-208.1
maker-Fvb5-2-augustus-gene-208.30
maker-Fvb5-2-augustus-gene-214.28
augustus_masked-Fvb5-2-processed-gene-222.6
augustus_masked-Fvb5-2-processed-gene-227.6
maker-Fvb5-2-snap-gene-228.27
maker-Fvb5-2-snap-gene-230.48
maker-Fvb5-2-augustus-gene-233.30
maker-Fvb5-2-augustus-gene-233.36
maker-Fvb5-2-augustus-gene-234.23
maker-Fvb5-2-augustus-gene-238.35
maker-Fvb5-2-snap-gene-241.55
augustus_masked-Fvb5-2-processed-gene-241.3
maker-Fvb5-2-augustus-gene-243.31
maker-Fvb5-2-snap-gene-244.44
maker-Fvb5-2-augustus-gene-247.25
maker-Fvb5-3-snap-gene-3.27
augustus_masked-Fvb5-3-processed-gene-3.7
maker-Fvb5-3-augustus-gene-4.32
snap_masked-Fvb5-3-processed-gene-4.24
maker-Fvb5-3-snap-gene-5.39
maker-Fvb5-3-augustus-gene-8.38
maker-Fvb5-3-augustus-gene-10.45
maker-Fvb5-3-snap-gene-11.64
maker-Fvb5-3-augustus-gene-11.49
maker-Fvb5-3-augustus-gene-28.75
augustus_masked-Fvb5-3-processed-gene-29.8
maker-Fvb5-3-augustus-gene-34.34
augustus_masked-Fvb5-3-processed-gene-35.1
augustus_masked-Fvb5-3-processed-gene-41.6
maker-Fvb5-3-augustus-gene-42.26
maker-Fvb5-3-snap-gene-42.45
augustus_masked-Fvb5-3-processed-gene-49.9
maker-Fvb5-3-snap-gene-50.44
maker-Fvb5-3-snap-gene-51.22
maker-Fvb5-3-snap-gene-52.59
snap_masked-Fvb5-3-processed-gene-52.24
augustus_masked-Fvb5-3-processed-gene-54.2
maker-Fvb5-3-augustus-gene-55.52
augustus_masked-Fvb5-3-processed-gene-56.5
augustus_masked-Fvb5-3-processed-gene-60.3
snap_masked-Fvb5-3-processed-gene-63.17
maker-Fvb5-3-augustus-gene-64.33
snap_masked-Fvb5-3-processed-gene-71.16
maker-Fvb5-3-snap-gene-72.43
augustus_masked-Fvb5-3-processed-gene-75.3
maker-Fvb5-3-augustus-gene-76.39
maker-Fvb5-3-augustus-gene-77.33
snap_masked-Fvb5-3-processed-gene-82.24
augustus_masked-Fvb5-3-processed-gene-83.3
maker-Fvb5-3-augustus-gene-84.41
maker-Fvb5-3-augustus-gene-86.35
maker-Fvb5-3-snap-gene-86.43
snap_masked-Fvb5-3-processed-gene-86.15
maker-Fvb5-3-snap-gene-86.46
maker-Fvb5-3-snap-gene-94.15
maker-Fvb5-3-augustus-gene-97.28
snap_masked-Fvb5-3-processed-gene-99.14
maker-Fvb5-3-snap-gene-108.27
maker-Fvb5-3-augustus-gene-115.26
maker-Fvb5-3-augustus-gene-118.34
maker-Fvb5-3-augustus-gene-121.18
maker-Fvb5-3-snap-gene-124.31
augustus_masked-Fvb5-3-processed-gene-124.4
maker-Fvb5-3-augustus-gene-131.27
maker-Fvb5-3-snap-gene-135.35
maker-Fvb5-3-snap-gene-136.35
maker-Fvb5-3-snap-gene-142.26
maker-Fvb5-3-augustus-gene-143.21
augustus_masked-Fvb5-3-processed-gene-147.9
maker-Fvb5-3-augustus-gene-150.16
maker-Fvb5-3-augustus-gene-152.32
maker-Fvb5-3-snap-gene-152.54
maker-Fvb5-3-augustus-gene-153.34
maker-Fvb5-3-augustus-gene-154.29
maker-Fvb5-3-snap-gene-156.41
snap_masked-Fvb5-3-processed-gene-165.16
maker-Fvb5-3-snap-gene-167.56
maker-Fvb5-3-augustus-gene-167.42
maker-Fvb5-3-augustus-gene-171.41
maker-Fvb5-3-augustus-gene-172.32
maker-Fvb5-3-augustus-gene-173.42
maker-Fvb5-3-augustus-gene-174.51
maker-Fvb5-3-snap-gene-174.63
maker-Fvb5-3-augustus-gene-177.34
maker-Fvb5-3-augustus-gene-178.32
maker-Fvb5-3-snap-gene-182.76
augustus_masked-Fvb5-3-processed-gene-183.6
maker-Fvb5-3-augustus-gene-188.54
maker-Fvb5-3-snap-gene-192.39
maker-Fvb5-3-snap-gene-201.54
snap_masked-Fvb5-3-processed-gene-203.40
maker-Fvb5-3-augustus-gene-205.48
maker-Fvb5-3-augustus-gene-206.48
augustus_masked-Fvb5-3-processed-gene-206.17
augustus_masked-Fvb5-3-processed-gene-207.10
maker-Fvb5-3-augustus-gene-208.63
snap_masked-Fvb5-3-processed-gene-208.47
maker-Fvb5-3-snap-gene-209.57
maker-Fvb5-3-snap-gene-209.67
maker-Fvb5-3-snap-gene-214.72
augustus_masked-Fvb5-3-processed-gene-214.19
maker-Fvb5-3-augustus-gene-216.50
maker-Fvb5-3-snap-gene-218.89
maker-Fvb5-3-snap-gene-219.33
maker-Fvb5-3-augustus-gene-221.50
maker-Fvb5-3-augustus-gene-222.41
maker-Fvb5-3-augustus-gene-225.44
maker-Fvb5-3-augustus-gene-234.53
maker-Fvb5-3-augustus-gene-242.36
maker-Fvb5-3-snap-gene-245.71
maker-Fvb5-3-augustus-gene-248.50
snap_masked-Fvb5-3-processed-gene-250.22
maker-Fvb5-3-augustus-gene-258.40
maker-Fvb5-3-augustus-gene-265.42
maker-Fvb5-3-augustus-gene-266.50
maker-Fvb5-3-snap-gene-271.70
maker-Fvb5-3-augustus-gene-272.24
augustus_masked-Fvb5-3-processed-gene-273.0
maker-Fvb5-4-snap-gene-0.44
maker-Fvb5-4-snap-gene-2.56
maker-Fvb5-4-snap-gene-4.81
snap_masked-Fvb5-4-processed-gene-4.43
maker-Fvb5-4-augustus-gene-4.65
maker-Fvb5-4-snap-gene-7.45
maker-Fvb5-4-augustus-gene-7.36
maker-Fvb5-4-snap-gene-8.63
maker-Fvb5-4-augustus-gene-8.47
maker-Fvb5-4-augustus-gene-12.46
maker-Fvb5-4-snap-gene-14.63
maker-Fvb5-4-augustus-gene-14.47
maker-Fvb5-4-snap-gene-24.68
snap_masked-Fvb5-4-processed-gene-28.24
maker-Fvb5-4-snap-gene-29.91
maker-Fvb5-4-augustus-gene-29.70
maker-Fvb5-4-augustus-gene-32.43
[truncated: 862 more rows]

## Sheet: R
anno_GeneId
augustus_masked-Fvb1-1-processed-gene-0.4
maker-Fvb1-1-augustus-gene-9.30
augustus_masked-Fvb1-1-processed-gene-17.4
maker-Fvb1-1-augustus-gene-22.31
maker-Fvb1-1-snap-gene-31.27
maker-Fvb1-1-snap-gene-34.9
augustus_masked-Fvb1-1-processed-gene-48.2
maker-Fvb1-1-snap-gene-78.38
maker-Fvb1-1-augustus-gene-78.27
maker-Fvb1-1-snap-gene-87.43
maker-Fvb1-1-augustus-gene-92.24
maker-Fvb1-1-augustus-gene-93.38
augustus_masked-Fvb1-1-processed-gene-99.5
maker-Fvb1-1-augustus-gene-104.17
maker-Fvb1-1-augustus-gene-107.19
snap_masked-Fvb1-1-processed-gene-109.13
maker-Fvb1-1-snap-gene-119.44
augustus_masked-Fvb1-1-processed-gene-120.5
maker-Fvb1-1-snap-gene-126.38
maker-Fvb1-1-augustus-gene-133.40
maker-Fvb1-1-augustus-gene-135.15
augustus_masked-Fvb1-1-processed-gene-138.5
maker-Fvb1-1-snap-gene-141.22
augustus_masked-Fvb1-1-processed-gene-146.1
maker-Fvb1-1-augustus-gene-149.41
maker-Fvb1-1-snap-gene-153.58
augustus_masked-Fvb1-1-processed-gene-158.6
maker-Fvb1-1-augustus-gene-158.30
maker-Fvb1-1-augustus-gene-159.29
snap_masked-Fvb1-1-processed-gene-161.22
augustus_masked-Fvb1-1-processed-gene-162.6
augustus_masked-Fvb1-1-processed-gene-163.9
snap_masked-Fvb1-1-processed-gene-164.17
augustus_masked-Fvb1-1-processed-gene-204.8
augustus_masked-Fvb1-1-processed-gene-207.1
maker-Fvb1-1-augustus-gene-215.52
maker-Fvb1-1-augustus-gene-219.46
maker-Fvb1-1-augustus-gene-222.44
snap_masked-Fvb1-1-processed-gene-223.23
maker-Fvb1-1-augustus-gene-223.61
maker-Fvb1-1-augustus-gene-223.64
maker-Fvb1-1-snap-gene-227.57
maker-Fvb1-1-augustus-gene-227.50
augustus_masked-Fvb1-1-processed-gene-233.17
maker-Fvb1-1-snap-gene-243.80
maker-Fvb1-1-snap-gene-245.68
augustus_masked-Fvb1-1-processed-gene-245.16
snap_masked-Fvb1-1-processed-gene-247.23
maker-Fvb1-1-augustus-gene-252.50
maker-Fvb1-1-snap-gene-258.79
maker-Fvb1-1-snap-gene-260.46
augustus_masked-Fvb1-1-processed-gene-261.8
maker-Fvb1-1-augustus-gene-271.68
augustus_masked-Fvb1-1-processed-gene-271.20
maker-Fvb1-1-augustus-gene-272.49
maker-Fvb1-1-augustus-gene-273.37
maker-Fvb1-1-augustus-gene-273.38
maker-Fvb1-1-augustus-gene-273.41
maker-Fvb1-1-snap-gene-274.153
snap_masked-Fvb1-1-processed-gene-274.63
maker-Fvb1-1-augustus-gene-274.123
snap_masked-Fvb1-2-processed-gene-1.26
maker-Fvb1-2-snap-gene-33.68
snap_masked-Fvb1-2-processed-gene-33.43
maker-Fvb1-2-augustus-gene-34.48
maker-Fvb1-2-augustus-gene-45.64
augustus_masked-Fvb1-2-processed-gene-49.13
augustus_masked-Fvb1-2-processed-gene-73.4
maker-Fvb1-2-augustus-gene-74.53
augustus_masked-Fvb1-2-processed-gene-76.2
maker-Fvb1-2-augustus-gene-76.44
maker-Fvb1-2-snap-gene-80.49
maker-Fvb1-2-snap-gene-81.73
maker-Fvb1-2-augustus-gene-83.43
maker-Fvb1-2-augustus-gene-84.49
maker-Fvb1-2-augustus-gene-85.63
maker-Fvb1-2-augustus-gene-86.49
maker-Fvb1-2-augustus-gene-87.35
maker-Fvb1-2-augustus-gene-89.39
maker-Fvb1-2-snap-gene-90.66
maker-Fvb1-2-augustus-gene-90.51
augustus_masked-Fvb1-2-processed-gene-94.5
maker-Fvb1-2-augustus-gene-100.33
maker-Fvb1-2-augustus-gene-112.33
maker-Fvb1-2-snap-gene-114.62
maker-Fvb1-2-augustus-gene-121.41
maker-Fvb1-2-snap-gene-124.47
maker-Fvb1-2-snap-gene-130.40
maker-Fvb1-2-augustus-gene-131.34
maker-Fvb1-2-snap-gene-133.31
maker-Fvb1-2-augustus-gene-140.43
augustus_masked-Fvb1-2-processed-gene-141.4
maker-Fvb1-2-snap-gene-141.34
maker-Fvb1-2-snap-gene-144.27
maker-Fvb1-2-augustus-gene-153.23
maker-Fvb1-2-augustus-gene-154.27
maker-Fvb1-2-snap-gene-157.15
maker-Fvb1-2-snap-gene-158.30
maker-Fvb1-2-augustus-gene-160.39
snap_masked-Fvb1-2-processed-gene-165.11
augustus_masked-Fvb1-2-processed-gene-167.9
maker-Fvb1-2-snap-gene-167.40
maker-Fvb1-2-augustus-gene-169.21
maker-Fvb1-2-snap-gene-169.34
augustus_masked-Fvb1-2-processed-gene-170.5
snap_masked-Fvb1-2-processed-gene-170.17
maker-Fvb1-2-snap-gene-172.33
maker-Fvb1-2-augustus-gene-179.42
maker-Fvb1-2-augustus-gene-181.36
maker-Fvb1-2-snap-gene-187.40
augustus_masked-Fvb1-2-processed-gene-191.7
maker-Fvb1-2-snap-gene-193.27
snap_masked-Fvb1-2-processed-gene-193.10
maker-Fvb1-2-snap-gene-193.29
augustus_masked-Fvb1-2-processed-gene-195.7
maker-Fvb1-2-augustus-gene-198.37
maker-Fvb1-2-augustus-gene-198.39
augustus_masked-Fvb1-2-processed-gene-214.10
augustus_masked-Fvb1-2-processed-gene-215.11
maker-Fvb1-2-snap-gene-216.27
maker-Fvb1-2-snap-gene-216.28
snap_masked-Fvb1-2-processed-gene-216.22
augustus_masked-Fvb1-2-processed-gene-217.7
maker-Fvb1-2-augustus-gene-223.18
augustus_masked-Fvb1-2-processed-gene-225.9
maker-Fvb1-2-augustus-gene-225.18
maker-Fvb1-2-snap-gene-227.33
augustus_masked-Fvb1-2-processed-gene-231.0
augustus_masked-Fvb1-2-processed-gene-233.6
snap_masked-Fvb1-2-processed-gene-242.16
maker-Fvb1-2-snap-gene-244.22
maker-Fvb1-2-snap-gene-259.18
maker-Fvb1-2-augustus-gene-261.17
maker-Fvb1-2-augustus-gene-268.16
maker-Fvb1-2-augustus-gene-277.27
maker-Fvb1-2-snap-gene-280.13
snap_masked-Fvb1-2-processed-gene-284.22
maker-Fvb1-3-snap-gene-2.52
maker-Fvb1-3-augustus-gene-3.60
maker-Fvb1-3-augustus-gene-3.73
augustus_masked-Fvb1-3-processed-gene-3.10
maker-Fvb1-3-snap-gene-3.108
maker-Fvb1-3-augustus-gene-4.50
snap_masked-Fvb1-3-processed-gene-4.39
maker-Fvb1-3-snap-gene-11.87
maker-Fvb1-3-augustus-gene-13.46
maker-Fvb1-3-augustus-gene-14.37
maker-Fvb1-3-augustus-gene-14.39
maker-Fvb1-3-augustus-gene-15.59
maker-Fvb1-3-augustus-gene-17.69
maker-Fvb1-3-snap-gene-18.60
maker-Fvb1-3-augustus-gene-18.38
maker-Fvb1-3-augustus-gene-18.43
maker-Fvb1-3-augustus-gene-21.52
maker-Fvb1-3-augustus-gene-23.54
augustus_masked-Fvb1-3-processed-gene-25.0
snap_masked-Fvb1-3-processed-gene-29.20
maker-Fvb1-3-snap-gene-36.72
maker-Fvb1-3-snap-gene-38.65
maker-Fvb1-3-snap-gene-40.65
maker-Fvb1-3-augustus-gene-41.44
maker-Fvb1-3-augustus-gene-47.44
maker-Fvb1-3-snap-gene-55.64
augustus_masked-Fvb1-3-processed-gene-56.13
maker-Fvb1-3-augustus-gene-57.43
maker-Fvb1-3-augustus-gene-58.41
maker-Fvb1-3-augustus-gene-62.37
augustus_masked-Fvb1-3-processed-gene-62.2
maker-Fvb1-3-augustus-gene-64.31
maker-Fvb1-3-augustus-gene-67.35
maker-Fvb1-3-augustus-gene-71.60
snap_masked-Fvb1-3-processed-gene-75.35
maker-Fvb1-3-augustus-gene-78.46
maker-Fvb1-3-snap-gene-79.58
snap_masked-Fvb1-3-processed-gene-79.40
snap_masked-Fvb1-3-processed-gene-84.45
maker-Fvb1-3-augustus-gene-86.47
augustus_masked-Fvb1-3-processed-gene-86.8
maker-Fvb1-3-augustus-gene-86.60
maker-Fvb1-3-snap-gene-88.35
maker-Fvb1-3-snap-gene-92.27
maker-Fvb1-3-augustus-gene-95.43
augustus_masked-Fvb1-3-processed-gene-97.5
maker-Fvb1-3-augustus-gene-99.27
augustus_masked-Fvb1-3-processed-gene-101.0
maker-Fvb1-3-augustus-gene-103.52
maker-Fvb1-3-snap-gene-125.31
maker-Fvb1-3-augustus-gene-131.34
snap_masked-Fvb1-3-processed-gene-133.21
snap_masked-Fvb1-3-processed-gene-140.19
maker-Fvb1-3-augustus-gene-146.26
maker-Fvb1-3-augustus-gene-148.32
maker-Fvb1-3-augustus-gene-153.25
augustus_masked-Fvb1-3-processed-gene-153.5
maker-Fvb1-3-augustus-gene-161.26
maker-Fvb1-3-snap-gene-162.35
maker-Fvb1-3-augustus-gene-172.52
snap_masked-Fvb1-3-processed-gene-173.17
maker-Fvb1-3-snap-gene-183.55
snap_masked-Fvb1-3-processed-gene-188.26
snap_masked-Fvb1-3-processed-gene-196.10
maker-Fvb1-3-snap-gene-203.34
maker-Fvb1-3-snap-gene-209.35
maker-Fvb1-3-snap-gene-210.26
augustus_masked-Fvb1-3-processed-gene-210.8
maker-Fvb1-3-augustus-gene-213.12
maker-Fvb1-3-snap-gene-217.16
maker-Fvb1-3-augustus-gene-220.8
maker-Fvb1-3-augustus-gene-228.11
maker-Fvb1-3-augustus-gene-250.19
maker-Fvb1-3-snap-gene-252.23
maker-Fvb1-3-snap-gene-256.24
maker-Fvb1-3-augustus-gene-262.16
maker-Fvb1-3-augustus-gene-264.18
maker-Fvb1-4-snap-gene-0.40
maker-Fvb1-4-augustus-gene-2.52
maker-Fvb1-4-augustus-gene-5.74
maker-Fvb1-4-snap-gene-13.67
maker-Fvb1-4-augustus-gene-13.57
maker-Fvb1-4-augustus-gene-16.42
maker-Fvb1-4-augustus-gene-16.41
maker-Fvb1-4-snap-gene-20.69
maker-Fvb1-4-augustus-gene-24.46
augustus_masked-Fvb1-4-processed-gene-30.15
maker-Fvb1-4-augustus-gene-34.42
maker-Fvb1-4-augustus-gene-47.34
augustus_masked-Fvb1-4-processed-gene-52.3
maker-Fvb1-4-augustus-gene-53.52
maker-Fvb1-4-augustus-gene-57.59
snap_masked-Fvb1-4-processed-gene-58.32
maker-Fvb1-4-augustus-gene-59.50
maker-Fvb1-4-augustus-gene-60.51
snap_masked-Fvb1-4-processed-gene-66.23
maker-Fvb1-4-snap-gene-68.38
maker-Fvb1-4-snap-gene-75.55
augustus_masked-Fvb1-4-processed-gene-83.3
snap_masked-Fvb1-4-processed-gene-87.41
maker-Fvb1-4-augustus-gene-88.44
augustus_masked-Fvb1-4-processed-gene-90.12
maker-Fvb1-4-augustus-gene-92.42
augustus_masked-Fvb1-4-processed-gene-92.12
maker-Fvb1-4-augustus-gene-92.49
maker-Fvb1-4-snap-gene-94.54
maker-Fvb1-4-augustus-gene-97.34
snap_masked-Fvb1-4-processed-gene-100.39
maker-Fvb1-4-snap-gene-101.62
maker-Fvb1-4-snap-gene-106.47
augustus_masked-Fvb1-4-processed-gene-112.10
maker-Fvb1-4-augustus-gene-113.27
maker-Fvb1-4-snap-gene-113.39
maker-Fvb1-4-augustus-gene-116.35
augustus_masked-Fvb1-4-processed-gene-117.15
maker-Fvb1-4-snap-gene-124.54
maker-Fvb1-4-snap-gene-128.57
snap_masked-Fvb1-4-processed-gene-133.22
maker-Fvb1-4-snap-gene-139.40
maker-Fvb1-4-snap-gene-139.32
maker-Fvb1-4-augustus-gene-142.29
maker-Fvb1-4-augustus-gene-144.36
maker-Fvb1-4-snap-gene-145.52
maker-Fvb1-4-augustus-gene-145.40
augustus_masked-Fvb1-4-processed-gene-149.11
maker-Fvb1-4-snap-gene-149.49
maker-Fvb1-4-snap-gene-149.51
maker-Fvb1-4-snap-gene-154.46
maker-Fvb1-4-augustus-gene-157.31
maker-Fvb1-4-augustus-gene-165.28
maker-Fvb1-4-augustus-gene-168.26
maker-Fvb1-4-augustus-gene-170.15
augustus_masked-Fvb1-4-processed-gene-177.5
maker-Fvb1-4-augustus-gene-178.30
maker-Fvb1-4-augustus-gene-179.28
maker-Fvb1-4-augustus-gene-182.36
maker-Fvb1-4-augustus-gene-183.34
maker-Fvb1-4-snap-gene-188.35
augustus_masked-Fvb1-4-processed-gene-191.0
snap_masked-Fvb1-4-processed-gene-196.11
maker-Fvb1-4-augustus-gene-202.21
maker-Fvb1-4-snap-gene-204.21
maker-Fvb1-4-augustus-gene-208.10
maker-Fvb1-4-augustus-gene-209.33
maker-Fvb1-4-snap-gene-212.32
maker-Fvb1-4-augustus-gene-212.25
maker-Fvb1-4-snap-gene-221.17
augustus_masked-Fvb2-1-processed-gene-5.7
maker-Fvb2-1-snap-gene-9.33
maker-Fvb2-1-snap-gene-10.26
maker-Fvb2-1-snap-gene-12.42
maker-Fvb2-1-augustus-gene-19.37
augustus_masked-Fvb2-1-processed-gene-21.6
snap_masked-Fvb2-1-processed-gene-25.26
maker-Fvb2-1-augustus-gene-27.39
maker-Fvb2-1-augustus-gene-30.25
maker-Fvb2-1-augustus-gene-32.37
maker-Fvb2-1-snap-gene-36.30
maker-Fvb2-1-augustus-gene-38.19
maker-Fvb2-1-snap-gene-42.7
maker-Fvb2-1-snap-gene-42.8
augustus_masked-Fvb2-1-processed-gene-52.0
maker-Fvb2-1-augustus-gene-61.30
maker-Fvb2-1-snap-gene-62.32
maker-Fvb2-1-augustus-gene-64.14
maker-Fvb2-1-snap-gene-65.32
maker-Fvb2-1-snap-gene-66.35
augustus_masked-Fvb2-1-processed-gene-66.2
maker-Fvb2-1-augustus-gene-67.28
augustus_masked-Fvb2-1-processed-gene-73.5
snap_masked-Fvb2-1-processed-gene-74.15
augustus_masked-Fvb2-1-processed-gene-79.6
augustus_masked-Fvb2-1-processed-gene-86.1
maker-Fvb2-1-augustus-gene-88.42
maker-Fvb2-1-augustus-gene-90.21
maker-Fvb2-1-augustus-gene-94.38
maker-Fvb2-1-augustus-gene-94.40
augustus_masked-Fvb2-1-processed-gene-95.2
maker-Fvb2-1-augustus-gene-96.53
maker-Fvb2-1-snap-gene-97.47
maker-Fvb2-1-augustus-gene-99.47
maker-Fvb2-1-augustus-gene-100.30
maker-Fvb2-1-augustus-gene-104.30
maker-Fvb2-1-augustus-gene-109.43
maker-Fvb2-1-augustus-gene-115.23
maker-Fvb2-1-snap-gene-117.49
maker-Fvb2-1-snap-gene-118.39
maker-Fvb2-1-augustus-gene-120.23
maker-Fvb2-1-augustus-gene-121.38
maker-Fvb2-1-snap-gene-123.59
augustus_masked-Fvb2-1-processed-gene-125.9
augustus_masked-Fvb2-1-processed-gene-125.10
augustus_masked-Fvb2-1-processed-gene-127.11
maker-Fvb2-1-augustus-gene-132.22
maker-Fvb2-1-augustus-gene-132.24
maker-Fvb2-1-augustus-gene-132.25
snap_masked-Fvb2-1-processed-gene-132.18
maker-Fvb2-1-augustus-gene-134.53
maker-Fvb2-1-augustus-gene-145.32
maker-Fvb2-1-augustus-gene-146.52
snap_masked-Fvb2-1-processed-gene-150.30
maker-Fvb2-1-augustus-gene-152.46
maker-Fvb2-1-snap-gene-152.65
maker-Fvb2-1-augustus-gene-153.39
maker-Fvb2-1-augustus-gene-153.54
maker-Fvb2-1-snap-gene-161.53
maker-Fvb2-1-snap-gene-163.60
maker-Fvb2-1-snap-gene-167.67
maker-Fvb2-1-augustus-gene-169.53
maker-Fvb2-1-augustus-gene-169.64
maker-Fvb2-1-augustus-gene-169.56
maker-Fvb2-1-augustus-gene-172.29
augustus_masked-Fvb2-1-processed-gene-175.11
snap_masked-Fvb2-1-processed-gene-177.37
maker-Fvb2-1-snap-gene-184.64
maker-Fvb2-1-augustus-gene-200.47
maker-Fvb2-1-augustus-gene-202.47
maker-Fvb2-1-augustus-gene-204.31
maker-Fvb2-1-snap-gene-217.78
maker-Fvb2-1-augustus-gene-218.31
maker-Fvb2-1-augustus-gene-218.28
maker-Fvb2-1-snap-gene-220.51
maker-Fvb2-1-augustus-gene-221.32
maker-Fvb2-1-snap-gene-227.45
maker-Fvb2-1-augustus-gene-229.38
maker-Fvb2-1-snap-gene-230.79
maker-Fvb2-1-augustus-gene-230.60
maker-Fvb2-1-augustus-gene-237.54
maker-Fvb2-1-snap-gene-238.52
maker-Fvb2-1-snap-gene-239.64
maker-Fvb2-1-augustus-gene-245.43
maker-Fvb2-1-augustus-gene-245.50
augustus_masked-Fvb2-1-processed-gene-246.9
maker-Fvb2-1-augustus-gene-247.54
maker-Fvb2-1-augustus-gene-252.53
augustus_masked-Fvb2-1-processed-gene-255.5
maker-Fvb2-1-augustus-gene-255.55
maker-Fvb2-1-augustus-gene-256.65
maker-Fvb2-1-augustus-gene-257.45
maker-Fvb2-1-augustus-gene-259.62
maker-Fvb2-1-snap-gene-260.72
maker-Fvb2-1-augustus-gene-261.47
maker-Fvb2-1-snap-gene-262.56
maker-Fvb2-1-augustus-gene-262.36
maker-Fvb2-2-snap-gene-2.59
maker-Fvb2-2-augustus-gene-2.51
maker-Fvb2-2-augustus-gene-5.54
snap_masked-Fvb2-2-processed-gene-9.20
snap_masked-Fvb2-2-processed-gene-10.29
maker-Fvb2-2-augustus-gene-15.52
augustus_masked-Fvb2-2-processed-gene-18.17
maker-Fvb2-2-augustus-gene-18.56
maker-Fvb2-2-snap-gene-19.58
maker-Fvb2-2-snap-gene-19.63
maker-Fvb2-2-snap-gene-26.55
snap_masked-Fvb2-2-processed-gene-32.28
maker-Fvb2-2-augustus-gene-34.35
maker-Fvb2-2-augustus-gene-42.47
maker-Fvb2-2-augustus-gene-44.58
augustus_masked-Fvb2-2-processed-gene-45.2
maker-Fvb2-2-augustus-gene-45.58
maker-Fvb2-2-snap-gene-47.78
augustus_masked-Fvb2-2-processed-gene-48.0
maker-Fvb2-2-snap-gene-49.51
snap_masked-Fvb2-2-processed-gene-49.24
maker-Fvb2-2-augustus-gene-51.46
maker-Fvb2-2-augustus-gene-58.40
maker-Fvb2-2-augustus-gene-63.41
augustus_masked-Fvb2-2-processed-gene-66.9
maker-Fvb2-2-augustus-gene-71.33
maker-Fvb2-2-augustus-gene-81.45
maker-Fvb2-2-augustus-gene-86.54
augustus_masked-Fvb2-2-processed-gene-89.0
maker-Fvb2-2-snap-gene-91.50
maker-Fvb2-2-snap-gene-99.65
augustus_masked-Fvb2-2-processed-gene-100.6
maker-Fvb2-2-snap-gene-104.55
maker-Fvb2-2-augustus-gene-105.50
augustus_masked-Fvb2-2-processed-gene-106.1
snap_masked-Fvb2-2-processed-gene-106.19
maker-Fvb2-2-augustus-gene-107.47
maker-Fvb2-2-snap-gene-108.66
maker-Fvb2-2-augustus-gene-109.31
augustus_masked-Fvb2-2-processed-gene-109.7
augustus_masked-Fvb2-2-processed-gene-111.14
maker-Fvb2-2-snap-gene-117.46
maker-Fvb2-2-snap-gene-118.63
maker-Fvb2-2-snap-gene-123.34
snap_masked-Fvb2-2-processed-gene-132.18
maker-Fvb2-2-augustus-gene-133.40
maker-Fvb2-2-augustus-gene-134.41
maker-Fvb2-2-augustus-gene-134.38
maker-Fvb2-2-snap-gene-138.35
maker-Fvb2-2-snap-gene-141.42
maker-Fvb2-2-augustus-gene-146.40
augustus_masked-Fvb2-2-processed-gene-147.2
maker-Fvb2-2-snap-gene-148.67
snap_masked-Fvb2-2-processed-gene-151.23
maker-Fvb2-2-augustus-gene-154.29
maker-Fvb2-2-augustus-gene-162.29
maker-Fvb2-2-augustus-gene-163.20
maker-Fvb2-2-snap-gene-170.41
maker-Fvb2-2-augustus-gene-170.29
augustus_masked-Fvb2-2-processed-gene-172.6
maker-Fvb2-2-snap-gene-186.36
maker-Fvb2-2-snap-gene-190.35
augustus_masked-Fvb2-2-processed-gene-195.2
maker-Fvb2-2-augustus-gene-197.14
maker-Fvb2-2-augustus-gene-198.38
maker-Fvb2-2-augustus-gene-200.30
maker-Fvb2-2-augustus-gene-200.28
maker-Fvb2-2-augustus-gene-204.42
augustus_masked-Fvb2-2-processed-gene-205.1
snap_masked-Fvb2-2-processed-gene-217.39
maker-Fvb2-2-augustus-gene-221.52
augustus_masked-Fvb2-2-processed-gene-224.3
maker-Fvb2-2-augustus-gene-228.47
maker-Fvb2-2-snap-gene-228.58
snap_masked-Fvb2-2-processed-gene-230.10
maker-Fvb2-2-augustus-gene-231.34
maker-Fvb2-2-snap-gene-234.42
maker-Fvb2-2-augustus-gene-243.26
maker-Fvb2-2-augustus-gene-244.30
maker-Fvb2-2-snap-gene-244.42
augustus_masked-Fvb2-3-processed-gene-1.7
maker-Fvb2-3-augustus-gene-7.49
augustus_masked-Fvb2-3-processed-gene-11.1
maker-Fvb2-3-snap-gene-15.63
snap_masked-Fvb2-3-processed-gene-17.17
maker-Fvb2-3-augustus-gene-20.52
maker-Fvb2-3-snap-gene-21.49
maker-Fvb2-3-augustus-gene-22.47
maker-Fvb2-3-augustus-gene-24.49
maker-Fvb2-3-augustus-gene-29.69
snap_masked-Fvb2-3-processed-gene-31.44
maker-Fvb2-3-augustus-gene-31.67
maker-Fvb2-3-snap-gene-33.62
maker-Fvb2-3-augustus-gene-42.49
maker-Fvb2-3-augustus-gene-42.55
maker-Fvb2-3-augustus-gene-44.50
maker-Fvb2-3-snap-gene-44.74
snap_masked-Fvb2-3-processed-gene-44.46
maker-Fvb2-3-augustus-gene-45.62
maker-Fvb2-3-augustus-gene-46.48
augustus_masked-Fvb2-3-processed-gene-47.15
snap_masked-Fvb2-3-processed-gene-49.41
maker-Fvb2-3-augustus-gene-50.52
maker-Fvb2-3-snap-gene-54.73
maker-Fvb2-3-snap-gene-54.62
maker-Fvb2-3-augustus-gene-57.60
maker-Fvb2-3-augustus-gene-57.64
maker-Fvb2-3-augustus-gene-59.37
maker-Fvb2-3-snap-gene-60.48
maker-Fvb2-3-augustus-gene-67.38
maker-Fvb2-3-augustus-gene-74.33
maker-Fvb2-3-snap-gene-76.56
maker-Fvb2-3-snap-gene-79.25
snap_masked-Fvb2-3-processed-gene-79.17
augustus_masked-Fvb2-3-processed-gene-83.7
maker-Fvb2-3-snap-gene-83.81
augustus_masked-Fvb2-3-processed-gene-87.0
augustus_masked-Fvb2-3-processed-gene-89.10
maker-Fvb2-3-augustus-gene-94.48
maker-Fvb2-3-augustus-gene-96.31
maker-Fvb2-3-augustus-gene-102.62
maker-Fvb2-3-augustus-gene-104.42
maker-Fvb2-3-snap-gene-111.69
augustus_masked-Fvb2-3-processed-gene-115.12
augustus_masked-Fvb2-3-processed-gene-115.15
maker-Fvb2-3-snap-gene-116.47
snap_masked-Fvb2-3-processed-gene-117.21
maker-Fvb2-3-augustus-gene-118.22
maker-Fvb2-3-snap-gene-119.57
snap_masked-Fvb2-3-processed-gene-122.24
maker-Fvb2-3-snap-gene-125.42
snap_masked-Fvb2-3-processed-gene-132.12
augustus_masked-Fvb2-3-processed-gene-134.3
maker-Fvb2-3-augustus-gene-137.38
maker-Fvb2-3-augustus-gene-137.52
maker-Fvb2-3-snap-gene-144.42
maker-Fvb2-3-snap-gene-145.54
maker-Fvb2-3-snap-gene-145.49
maker-Fvb2-3-snap-gene-146.34
maker-Fvb2-3-augustus-gene-147.13
maker-Fvb2-3-snap-gene-154.42
maker-Fvb2-3-snap-gene-154.45
maker-Fvb2-3-snap-gene-156.36
maker-Fvb2-3-snap-gene-158.25
maker-Fvb2-3-augustus-gene-159.31
maker-Fvb2-3-snap-gene-160.39
maker-Fvb2-3-snap-gene-160.40
maker-Fvb2-3-snap-gene-161.30
maker-Fvb2-3-augustus-gene-166.32
augustus_masked-Fvb2-3-processed-gene-168.12
snap_masked-Fvb2-3-processed-gene-176.18
augustus_masked-Fvb2-3-processed-gene-178.5
augustus_masked-Fvb2-3-processed-gene-178.2
augustus_masked-Fvb2-3-processed-gene-181.2
snap_masked-Fvb2-3-processed-gene-182.20
maker-Fvb2-3-augustus-gene-185.25
augustus_masked-Fvb2-3-processed-gene-189.0
maker-Fvb2-3-snap-gene-189.48
maker-Fvb2-3-augustus-gene-190.20
augustus_masked-Fvb2-3-processed-gene-191.10
augustus_masked-Fvb2-3-processed-gene-202.2
maker-Fvb2-3-augustus-gene-202.14
maker-Fvb2-3-snap-gene-202.18
maker-Fvb2-3-snap-gene-203.24
maker-Fvb2-3-augustus-gene-203.15
augustus_masked-Fvb2-3-processed-gene-203.1
maker-Fvb2-3-augustus-gene-203.16
maker-Fvb2-3-snap-gene-203.26
maker-Fvb2-3-snap-gene-203.27
augustus_masked-Fvb2-3-processed-gene-202.8
maker-Fvb2-3-snap-gene-202.19
augustus_masked-Fvb2-3-processed-gene-203.7
maker-Fvb2-3-snap-gene-203.29
maker-Fvb2-3-augustus-gene-203.18
maker-Fvb2-3-snap-gene-203.33
snap_masked-Fvb2-3-processed-gene-204.3
maker-Fvb2-3-augustus-gene-204.5
maker-Fvb2-3-snap-gene-204.8
maker-Fvb2-3-snap-gene-204.10
maker-Fvb2-3-snap-gene-204.11
augustus_masked-Fvb2-3-processed-gene-206.4
snap_masked-Fvb2-3-processed-gene-210.14
augustus_masked-Fvb2-3-processed-gene-210.9
maker-Fvb2-3-snap-gene-212.44
maker-Fvb2-3-snap-gene-216.49
augustus_masked-Fvb2-3-processed-gene-217.0
augustus_masked-Fvb2-3-processed-gene-222.3
maker-Fvb2-3-augustus-gene-225.54
maker-Fvb2-3-snap-gene-226.55
snap_masked-Fvb2-3-processed-gene-228.30
maker-Fvb2-3-snap-gene-236.65
maker-Fvb2-3-augustus-gene-238.63
maker-Fvb2-4-augustus-gene-1.35
maker-Fvb2-4-augustus-gene-4.45
maker-Fvb2-4-augustus-gene-7.46
maker-Fvb2-4-augustus-gene-7.50
augustus_masked-Fvb2-4-processed-gene-8.0
augustus_masked-Fvb2-4-processed-gene-10.10
maker-Fvb2-4-augustus-gene-11.40
maker-Fvb2-4-snap-gene-13.50
maker-Fvb2-4-augustus-gene-14.54
maker-Fvb2-4-augustus-gene-17.35
maker-Fvb2-4-snap-gene-19.78
maker-Fvb2-4-augustus-gene-28.26
maker-Fvb2-4-augustus-gene-30.29
maker-Fvb2-4-snap-gene-33.45
maker-Fvb2-4-snap-gene-33.43
maker-Fvb2-4-snap-gene-34.55
augustus_masked-Fvb2-4-processed-gene-36.7
maker-Fvb2-4-augustus-gene-37.23
maker-Fvb2-4-snap-gene-51.36
maker-Fvb2-4-augustus-gene-53.35
maker-Fvb2-4-augustus-gene-54.28
maker-Fvb2-4-snap-gene-58.21
maker-Fvb2-4-augustus-gene-58.19
augustus_masked-Fvb2-4-processed-gene-59.2
maker-Fvb2-4-snap-gene-59.39
maker-Fvb2-4-augustus-gene-60.30
maker-Fvb2-4-snap-gene-61.43
maker-Fvb2-4-augustus-gene-65.22
snap_masked-Fvb2-4-processed-gene-66.18
maker-Fvb2-4-augustus-gene-72.30
maker-Fvb2-4-augustus-gene-73.27
maker-Fvb2-4-augustus-gene-74.36
maker-Fvb2-4-augustus-gene-78.29
augustus_masked-Fvb2-4-processed-gene-79.4
maker-Fvb2-4-augustus-gene-83.29
maker-Fvb2-4-augustus-gene-84.42
maker-Fvb2-4-augustus-gene-84.45
maker-Fvb2-4-augustus-gene-85.29
maker-Fvb2-4-snap-gene-87.36
augustus_masked-Fvb2-4-processed-gene-88.0
maker-Fvb2-4-snap-gene-92.42
maker-Fvb2-4-augustus-gene-94.35
maker-Fvb2-4-augustus-gene-96.49
augustus_masked-Fvb2-4-processed-gene-100.4
maker-Fvb2-4-augustus-gene-110.36
maker-Fvb2-4-snap-gene-111.31
maker-Fvb2-4-augustus-gene-112.25
maker-Fvb2-4-augustus-gene-114.31
maker-Fvb2-4-augustus-gene-114.29
augustus_masked-Fvb2-4-processed-gene-115.12
maker-Fvb2-4-snap-gene-118.28
maker-Fvb2-4-augustus-gene-119.33
maker-Fvb2-4-augustus-gene-122.30
maker-Fvb2-4-snap-gene-122.49
maker-Fvb2-4-augustus-gene-123.36
maker-Fvb2-4-snap-gene-123.52
maker-Fvb2-4-augustus-gene-126.36
maker-Fvb2-4-augustus-gene-129.35
maker-Fvb2-4-snap-gene-130.54
maker-Fvb2-4-augustus-gene-131.38
maker-Fvb2-4-snap-gene-135.70
maker-Fvb2-4-augustus-gene-143.24
maker-Fvb2-4-augustus-gene-143.29
augustus_masked-Fvb2-4-processed-gene-144.11
maker-Fvb2-4-augustus-gene-147.28
maker-Fvb2-4-augustus-gene-153.51
maker-Fvb2-4-snap-gene-155.54
snap_masked-Fvb2-4-processed-gene-160.33
augustus_masked-Fvb2-4-processed-gene-163.9
snap_masked-Fvb2-4-processed-gene-165.39
maker-Fvb2-4-augustus-gene-171.30
maker-Fvb2-4-augustus-gene-175.46
maker-Fvb2-4-augustus-gene-176.50
maker-Fvb2-4-snap-gene-177.49
augustus_masked-Fvb2-4-processed-gene-181.2
maker-Fvb2-4-augustus-gene-181.41
maker-Fvb2-4-augustus-gene-188.48
maker-Fvb2-4-snap-gene-188.71
maker-Fvb2-4-augustus-gene-191.34
maker-Fvb2-4-snap-gene-192.54
maker-Fvb2-4-augustus-gene-214.55
maker-Fvb2-4-augustus-gene-221.65
maker-Fvb2-4-augustus-gene-222.41
maker-Fvb2-4-augustus-gene-222.37
maker-Fvb2-4-snap-gene-224.66
maker-Fvb2-4-augustus-gene-231.62
augustus_masked-Fvb2-4-processed-gene-233.4
maker-Fvb2-4-augustus-gene-235.50
maker-Fvb2-4-snap-gene-241.70
maker-Fvb2-4-snap-gene-243.70
maker-Fvb2-4-augustus-gene-244.68
augustus_masked-Fvb2-4-processed-gene-244.9
maker-Fvb2-4-snap-gene-246.71
maker-Fvb2-4-augustus-gene-249.45
maker-Fvb2-4-augustus-gene-249.52
maker-Fvb2-4-snap-gene-252.75
snap_masked-Fvb2-4-processed-gene-253.31
maker-Fvb2-4-augustus-gene-253.52
maker-Fvb2-4-augustus-gene-254.45
maker-Fvb2-4-augustus-gene-255.43
maker-Fvb2-4-snap-gene-255.66
maker-Fvb2-4-augustus-gene-256.59
maker-Fvb2-4-augustus-gene-256.61
maker-Fvb2-4-augustus-gene-257.41
maker-Fvb2-4-snap-gene-257.59
maker-Fvb2-4-augustus-gene-258.54
maker-Fvb2-4-augustus-gene-260.50
snap_masked-Fvb2-4-processed-gene-260.22
maker-Fvb2-4-augustus-gene-263.64
maker-Fvb2-4-snap-gene-265.127
augustus_masked-Fvb2-4-processed-gene-265.20
maker-Fvb2-4-augustus-gene-265.102
maker-Fvb3-1-augustus-gene-3.36
augustus_masked-Fvb3-1-processed-gene-7.13
maker-Fvb3-1-snap-gene-11.39
maker-Fvb3-1-snap-gene-12.29
maker-Fvb3-1-snap-gene-13.52
maker-Fvb3-1-snap-gene-19.53
maker-Fvb3-1-snap-gene-26.66
maker-Fvb3-1-snap-gene-30.64
maker-Fvb3-1-augustus-gene-33.25
maker-Fvb3-1-augustus-gene-35.32
augustus_masked-Fvb3-1-processed-gene-37.1
augustus_masked-Fvb3-1-processed-gene-45.1
maker-Fvb3-1-snap-gene-47.80
maker-Fvb3-1-augustus-gene-51.44
maker-Fvb3-1-snap-gene-52.19
maker-Fvb3-1-augustus-gene-55.31
maker-Fvb3-1-snap-gene-59.43
maker-Fvb3-1-augustus-gene-63.39
maker-Fvb3-1-augustus-gene-64.20
maker-Fvb3-1-augustus-gene-69.34
maker-Fvb3-1-augustus-gene-69.32
snap_masked-Fvb3-1-processed-gene-73.8
maker-Fvb3-1-augustus-gene-73.21
maker-Fvb3-1-augustus-gene-78.34
maker-Fvb3-1-augustus-gene-79.28
maker-Fvb3-1-augustus-gene-86.34
maker-Fvb3-1-augustus-gene-104.20
maker-Fvb3-1-augustus-gene-114.18
snap_masked-Fvb3-1-processed-gene-115.29
augustus_masked-Fvb3-1-processed-gene-136.4
maker-Fvb3-1-snap-gene-141.31
maker-Fvb3-1-snap-gene-155.46
maker-Fvb3-1-augustus-gene-156.19
maker-Fvb3-1-augustus-gene-167.16
augustus_masked-Fvb3-1-processed-gene-172.2
maker-Fvb3-1-snap-gene-184.56
snap_masked-Fvb3-1-processed-gene-186.26
maker-Fvb3-1-snap-gene-203.48
snap_masked-Fvb3-1-processed-gene-204.25
maker-Fvb3-1-snap-gene-207.44
maker-Fvb3-1-augustus-gene-215.43
maker-Fvb3-1-augustus-gene-217.36
maker-Fvb3-1-augustus-gene-219.41
maker-Fvb3-1-snap-gene-222.51
maker-Fvb3-1-augustus-gene-226.41
snap_masked-Fvb3-1-processed-gene-229.31
maker-Fvb3-1-snap-gene-233.44
maker-Fvb3-1-snap-gene-240.22
maker-Fvb3-1-snap-gene-241.33
augustus_masked-Fvb3-1-processed-gene-244.0
maker-Fvb3-1-snap-gene-246.38
maker-Fvb3-1-snap-gene-249.53
maker-Fvb3-1-augustus-gene-250.28
maker-Fvb3-1-augustus-gene-250.31
maker-Fvb3-1-augustus-gene-250.35
augustus_masked-Fvb3-1-processed-gene-254.15
maker-Fvb3-1-augustus-gene-257.22
augustus_masked-Fvb3-1-processed-gene-258.15
maker-Fvb3-1-snap-gene-260.49
maker-Fvb3-1-augustus-gene-265.34
maker-Fvb3-1-augustus-gene-275.38
maker-Fvb3-1-augustus-gene-280.30
maker-Fvb3-1-augustus-gene-280.28
maker-Fvb3-1-snap-gene-280.38
maker-Fvb3-1-snap-gene-281.32
augustus_masked-Fvb3-1-processed-gene-283.2
maker-Fvb3-1-augustus-gene-300.36
maker-Fvb3-1-augustus-gene-305.32
maker-Fvb3-1-snap-gene-305.47
maker-Fvb3-1-augustus-gene-305.41
maker-Fvb3-1-augustus-gene-307.61
maker-Fvb3-1-augustus-gene-308.53
augustus_masked-Fvb3-1-processed-gene-308.11
augustus_masked-Fvb3-1-processed-gene-309.14
maker-Fvb3-1-augustus-gene-311.48
maker-Fvb3-1-snap-gene-312.66
maker-Fvb3-1-snap-gene-313.52
maker-Fvb3-1-augustus-gene-314.67
maker-Fvb3-1-augustus-gene-315.63
maker-Fvb3-1-augustus-gene-315.65
augustus_masked-Fvb3-1-processed-gene-316.8
maker-Fvb3-1-snap-gene-317.58
augustus_masked-Fvb3-1-processed-gene-318.0
maker-Fvb3-1-snap-gene-318.85
maker-Fvb3-1-augustus-gene-318.57
snap_masked-Fvb3-1-processed-gene-319.11
maker-Fvb3-2-snap-gene-3.62
snap_masked-Fvb3-2-processed-gene-6.22
maker-Fvb3-2-augustus-gene-10.41
maker-Fvb3-2-augustus-gene-10.39
augustus_masked-Fvb3-2-processed-gene-10.13
maker-Fvb3-2-augustus-gene-14.58
maker-Fvb3-2-snap-gene-19.58
maker-Fvb3-2-augustus-gene-21.41
maker-Fvb3-2-snap-gene-21.62
augustus_masked-Fvb3-2-processed-gene-23.9
augustus_masked-Fvb3-2-processed-gene-27.10
augustus_masked-Fvb3-2-processed-gene-28.3
maker-Fvb3-2-snap-gene-28.68
maker-Fvb3-2-augustus-gene-28.63
augustus_masked-Fvb3-2-processed-gene-29.20
maker-Fvb3-2-augustus-gene-30.56
snap_masked-Fvb3-2-processed-gene-30.31
maker-Fvb3-2-snap-gene-30.91
maker-Fvb3-2-augustus-gene-30.62
maker-Fvb3-2-augustus-gene-31.54
maker-Fvb3-2-augustus-gene-31.49
maker-Fvb3-2-augustus-gene-31.60
maker-Fvb3-2-augustus-gene-32.65
augustus_masked-Fvb3-2-processed-gene-41.11
maker-Fvb3-2-augustus-gene-43.47
maker-Fvb3-2-augustus-gene-44.45
maker-Fvb3-2-augustus-gene-45.51
maker-Fvb3-2-augustus-gene-47.48
maker-Fvb3-2-snap-gene-52.53
maker-Fvb3-2-augustus-gene-53.35
maker-Fvb3-2-snap-gene-55.57
maker-Fvb3-2-snap-gene-55.63
maker-Fvb3-2-snap-gene-66.44
maker-Fvb3-2-snap-gene-66.46
snap_masked-Fvb3-2-processed-gene-70.24
maker-Fvb3-2-snap-gene-71.48
maker-Fvb3-2-snap-gene-74.43
maker-Fvb3-2-augustus-gene-74.30
maker-Fvb3-2-augustus-gene-74.28
augustus_masked-Fvb3-2-processed-gene-81.9
maker-Fvb3-2-snap-gene-81.52
augustus_masked-Fvb3-2-processed-gene-88.5
maker-Fvb3-2-augustus-gene-90.37
maker-Fvb3-2-augustus-gene-91.56
maker-Fvb3-2-augustus-gene-92.43
augustus_masked-Fvb3-2-processed-gene-95.5
maker-Fvb3-2-snap-gene-95.27
maker-Fvb3-2-snap-gene-98.73
augustus_masked-Fvb3-2-processed-gene-98.7
snap_masked-Fvb3-2-processed-gene-111.18
maker-Fvb3-2-augustus-gene-122.22
maker-Fvb3-2-snap-gene-123.52
maker-Fvb3-2-augustus-gene-123.45
maker-Fvb3-2-snap-gene-124.34
maker-Fvb3-2-snap-gene-136.35
maker-Fvb3-2-augustus-gene-140.32
augustus_masked-Fvb3-2-processed-gene-140.4
maker-Fvb3-2-snap-gene-143.25
snap_masked-Fvb3-2-processed-gene-152.19
maker-Fvb3-2-augustus-gene-152.27
maker-Fvb3-2-snap-gene-158.31
maker-Fvb3-2-snap-gene-163.51
augustus_masked-Fvb3-2-processed-gene-165.10
maker-Fvb3-2-augustus-gene-169.24
maker-Fvb3-2-snap-gene-170.38
maker-Fvb3-2-augustus-gene-172.20
augustus_masked-Fvb3-2-processed-gene-174.4
augustus_masked-Fvb3-2-processed-gene-174.6
snap_masked-Fvb3-2-processed-gene-175.14
maker-Fvb3-2-augustus-gene-176.27
maker-Fvb3-2-snap-gene-178.28
maker-Fvb3-2-augustus-gene-183.17
maker-Fvb3-2-augustus-gene-183.21
snap_masked-Fvb3-2-processed-gene-192.17
maker-Fvb3-2-augustus-gene-192.29
maker-Fvb3-2-augustus-gene-196.33
maker-Fvb3-2-augustus-gene-196.31
maker-Fvb3-2-augustus-gene-198.39
maker-Fvb3-2-augustus-gene-199.51
snap_masked-Fvb3-2-processed-gene-199.44
maker-Fvb3-2-augustus-gene-208.32
maker-Fvb3-2-augustus-gene-209.38
maker-Fvb3-2-snap-gene-209.63
snap_masked-Fvb3-2-processed-gene-214.13
augustus_masked-Fvb3-2-processed-gene-219.2
maker-Fvb3-2-augustus-gene-221.16
maker-Fvb3-2-augustus-gene-224.30
augustus_masked-Fvb3-2-processed-gene-224.10
augustus_masked-Fvb3-2-processed-gene-226.1
snap_masked-Fvb3-2-processed-gene-227.14
maker-Fvb3-2-snap-gene-232.37
augustus_masked-Fvb3-2-processed-gene-233.1
maker-Fvb3-2-augustus-gene-240.23
augustus_masked-Fvb3-2-processed-gene-243.4
augustus_masked-Fvb3-2-processed-gene-246.1
maker-Fvb3-2-augustus-gene-246.30
augustus_masked-Fvb3-2-processed-gene-246.15
maker-Fvb3-2-augustus-gene-251.27
maker-Fvb3-2-snap-gene-264.67
maker-Fvb3-2-snap-gene-265.44
maker-Fvb3-2-snap-gene-267.87
augustus_masked-Fvb3-2-processed-gene-275.2
maker-Fvb3-2-snap-gene-275.48
augustus_masked-Fvb3-2-processed-gene-282.3
maker-Fvb3-2-augustus-gene-282.48
augustus_masked-Fvb3-2-processed-gene-283.9
maker-Fvb3-2-augustus-gene-284.53
maker-Fvb3-2-augustus-gene-285.36
maker-Fvb3-2-augustus-gene-286.57
maker-Fvb3-2-augustus-gene-287.45
maker-Fvb3-2-augustus-gene-297.37
maker-Fvb3-2-augustus-gene-299.51
maker-Fvb3-2-snap-gene-307.102
maker-Fvb3-2-snap-gene-308.52
maker-Fvb3-2-augustus-gene-312.35
maker-Fvb3-3-augustus-gene-2.36
maker-Fvb3-3-snap-gene-5.55
maker-Fvb3-3-augustus-gene-8.42
maker-Fvb3-3-augustus-gene-14.19
maker-Fvb3-3-augustus-gene-14.24
augustus_masked-Fvb3-3-processed-gene-15.19
maker-Fvb3-3-snap-gene-16.44
maker-Fvb3-3-augustus-gene-17.65
snap_masked-Fvb3-3-processed-gene-22.31
augustus_masked-Fvb3-3-processed-gene-27.2
maker-Fvb3-3-snap-gene-30.71
maker-Fvb3-3-snap-gene-39.65
maker-Fvb3-3-snap-gene-39.78
maker-Fvb3-3-snap-gene-39.70
augustus_masked-Fvb3-3-processed-gene-41.21
maker-Fvb3-3-augustus-gene-43.36
snap_masked-Fvb3-3-processed-gene-44.21
maker-Fvb3-3-snap-gene-45.55
maker-Fvb3-3-augustus-gene-47.37
augustus_masked-Fvb3-3-processed-gene-51.8
maker-Fvb3-3-snap-gene-51.54
maker-Fvb3-3-augustus-gene-54.32
augustus_masked-Fvb3-3-processed-gene-58.5
maker-Fvb3-3-snap-gene-61.53
augustus_masked-Fvb3-3-processed-gene-62.10
maker-Fvb3-3-snap-gene-67.57
augustus_masked-Fvb3-3-processed-gene-67.1
maker-Fvb3-3-snap-gene-70.64
maker-Fvb3-3-augustus-gene-72.20
maker-Fvb3-3-augustus-gene-75.32
augustus_masked-Fvb3-3-processed-gene-78.4
maker-Fvb3-3-snap-gene-83.41
maker-Fvb3-3-augustus-gene-83.30
maker-Fvb3-3-augustus-gene-89.23
maker-Fvb3-3-snap-gene-91.53
maker-Fvb3-3-augustus-gene-92.32
augustus_masked-Fvb3-3-processed-gene-93.6
maker-Fvb3-3-augustus-gene-94.30
maker-Fvb3-3-snap-gene-97.46
maker-Fvb3-3-augustus-gene-100.30
augustus_masked-Fvb3-3-processed-gene-103.4
maker-Fvb3-3-augustus-gene-108.22
maker-Fvb3-3-snap-gene-108.32
maker-Fvb3-3-snap-gene-109.48
maker-Fvb3-3-augustus-gene-109.38
maker-Fvb3-3-snap-gene-111.41
maker-Fvb3-3-augustus-gene-111.38
maker-Fvb3-3-augustus-gene-111.35
maker-Fvb3-3-augustus-gene-115.45
augustus_masked-Fvb3-3-processed-gene-116.7
maker-Fvb3-3-augustus-gene-134.31
maker-Fvb3-3-augustus-gene-140.25
maker-Fvb3-3-augustus-gene-140.27
maker-Fvb3-3-augustus-gene-141.45
maker-Fvb3-3-snap-gene-142.16
augustus_masked-Fvb3-3-processed-gene-142.6
maker-Fvb3-3-augustus-gene-148.30
maker-Fvb3-3-snap-gene-151.32
snap_masked-Fvb3-3-processed-gene-152.17
maker-Fvb3-3-augustus-gene-156.41
maker-Fvb3-3-augustus-gene-159.12
maker-Fvb3-3-snap-gene-179.21
augustus_masked-Fvb3-3-processed-gene-197.5
maker-Fvb3-3-augustus-gene-198.12
snap_masked-Fvb3-3-processed-gene-199.9
augustus_masked-Fvb3-3-processed-gene-206.1
augustus_masked-Fvb3-3-processed-gene-210.7
augustus_masked-Fvb3-3-processed-gene-213.3
maker-Fvb3-3-augustus-gene-216.22
maker-Fvb3-3-snap-gene-219.24
maker-Fvb3-3-snap-gene-219.21
augustus_masked-Fvb3-3-processed-gene-220.6
augustus_masked-Fvb3-3-processed-gene-225.8
snap_masked-Fvb3-3-processed-gene-238.9
maker-Fvb3-3-snap-gene-239.54
maker-Fvb3-3-augustus-gene-242.25
maker-Fvb3-3-snap-gene-243.64
augustus_masked-Fvb3-3-processed-gene-244.9
maker-Fvb3-3-snap-gene-245.44
maker-Fvb3-3-snap-gene-248.64
augustus_masked-Fvb3-3-processed-gene-250.13
snap_masked-Fvb3-3-processed-gene-250.30
maker-Fvb3-3-snap-gene-251.56
maker-Fvb3-3-snap-gene-252.34
augustus_masked-Fvb3-3-processed-gene-253.2
maker-Fvb3-3-augustus-gene-268.37
maker-Fvb3-3-snap-gene-271.50
maker-Fvb3-3-augustus-gene-273.39
augustus_masked-Fvb3-3-processed-gene-275.5
augustus_masked-Fvb3-3-processed-gene-276.0
maker-Fvb3-3-augustus-gene-282.40
maker-Fvb3-3-augustus-gene-282.32
maker-Fvb3-3-snap-gene-285.55
augustus_masked-Fvb3-3-processed-gene-290.4
augustus_masked-Fvb3-3-processed-gene-291.1
snap_masked-Fvb3-4-processed-gene-1.18
maker-Fvb3-4-augustus-gene-4.42
maker-Fvb3-4-augustus-gene-6.44
maker-Fvb3-4-augustus-gene-7.31
maker-Fvb3-4-augustus-gene-8.46
maker-Fvb3-4-snap-gene-10.99
maker-Fvb3-4-augustus-gene-11.52
maker-Fvb3-4-snap-gene-13.32
maker-Fvb3-4-augustus-gene-14.48
maker-Fvb3-4-snap-gene-16.54
augustus_masked-Fvb3-4-processed-gene-22.2
snap_masked-Fvb3-4-processed-gene-26.14
maker-Fvb3-4-snap-gene-26.52
augustus_masked-Fvb3-4-processed-gene-26.3
maker-Fvb3-4-snap-gene-26.56
augustus_masked-Fvb3-4-processed-gene-29.0
maker-Fvb3-4-augustus-gene-31.44
maker-Fvb3-4-snap-gene-36.53
snap_masked-Fvb3-4-processed-gene-36.22
maker-Fvb3-4-augustus-gene-40.49
maker-Fvb3-4-augustus-gene-48.33
snap_masked-Fvb3-4-processed-gene-52.40
maker-Fvb3-4-augustus-gene-55.46
maker-Fvb3-4-augustus-gene-56.35
maker-Fvb3-4-snap-gene-62.44
snap_masked-Fvb3-4-processed-gene-63.13
maker-Fvb3-4-snap-gene-66.52
maker-Fvb3-4-snap-gene-73.39
maker-Fvb3-4-snap-gene-73.46
snap_masked-Fvb3-4-processed-gene-76.21
maker-Fvb3-4-augustus-gene-76.38
snap_masked-Fvb3-4-processed-gene-76.26
maker-Fvb3-4-augustus-gene-77.35
maker-Fvb3-4-augustus-gene-78.40
maker-Fvb3-4-snap-gene-78.55
maker-Fvb3-4-snap-gene-83.53
maker-Fvb3-4-snap-gene-84.48
maker-Fvb3-4-augustus-gene-93.22
maker-Fvb3-4-snap-gene-97.50
snap_masked-Fvb3-4-processed-gene-100.35
maker-Fvb3-4-snap-gene-102.56
snap_masked-Fvb3-4-processed-gene-108.18
snap_masked-Fvb3-4-processed-gene-109.26
snap_masked-Fvb3-4-processed-gene-110.14
maker-Fvb3-4-augustus-gene-120.24
maker-Fvb3-4-augustus-gene-120.20
maker-Fvb3-4-augustus-gene-122.34
maker-Fvb3-4-augustus-gene-123.20
maker-Fvb3-4-augustus-gene-124.25
maker-Fvb3-4-snap-gene-125.45
maker-Fvb3-4-snap-gene-125.38
maker-Fvb3-4-snap-gene-129.27
maker-Fvb3-4-augustus-gene-135.27
snap_masked-Fvb3-4-processed-gene-140.11
maker-Fvb3-4-snap-gene-141.22
augustus_masked-Fvb3-4-processed-gene-142.2
maker-Fvb3-4-snap-gene-142.43
maker-Fvb3-4-augustus-gene-147.26
maker-Fvb3-4-snap-gene-149.22
maker-Fvb3-4-augustus-gene-150.39
snap_masked-Fvb3-4-processed-gene-151.19
maker-Fvb3-4-augustus-gene-153.22
maker-Fvb3-4-augustus-gene-158.36
maker-Fvb3-4-augustus-gene-160.49
maker-Fvb3-4-snap-gene-162.52
maker-Fvb3-4-snap-gene-162.55
maker-Fvb3-4-snap-gene-177.41
augustus_masked-Fvb3-4-processed-gene-178.2
maker-Fvb3-4-snap-gene-180.36
maker-Fvb3-4-augustus-gene-182.31
augustus_masked-Fvb3-4-processed-gene-188.13
maker-Fvb3-4-augustus-gene-191.24
maker-Fvb3-4-augustus-gene-193.47
augustus_masked-Fvb3-4-processed-gene-194.9
augustus_masked-Fvb3-4-processed-gene-194.3
maker-Fvb3-4-augustus-gene-195.55
augustus_masked-Fvb3-4-processed-gene-198.2
augustus_masked-Fvb3-4-processed-gene-200.8
maker-Fvb3-4-snap-gene-201.47
maker-Fvb3-4-augustus-gene-202.63
maker-Fvb3-4-augustus-gene-211.64
snap_masked-Fvb3-4-processed-gene-214.48
maker-Fvb3-4-snap-gene-221.73
maker-Fvb3-4-snap-gene-222.58
maker-Fvb3-4-augustus-gene-226.43
maker-Fvb3-4-snap-gene-228.70
maker-Fvb3-4-snap-gene-228.83
maker-Fvb3-4-snap-gene-229.45
maker-Fvb3-4-snap-gene-234.70
maker-Fvb3-4-augustus-gene-236.56
maker-Fvb3-4-snap-gene-236.91
maker-Fvb3-4-snap-gene-238.82
maker-Fvb3-4-snap-gene-238.80
maker-Fvb3-4-snap-gene-239.64
maker-Fvb3-4-augustus-gene-242.40
maker-Fvb3-4-snap-gene-243.49
maker-Fvb3-4-snap-gene-244.59
maker-Fvb3-4-augustus-gene-247.46
maker-Fvb3-4-augustus-gene-249.44
maker-Fvb3-4-augustus-gene-251.44
maker-Fvb3-4-augustus-gene-251.45
maker-Fvb3-4-snap-gene-253.46
maker-Fvb3-4-snap-gene-255.43
maker-Fvb3-4-snap-gene-257.54
maker-Fvb3-4-augustus-gene-261.57
augustus_masked-Fvb3-4-processed-gene-264.1
snap_masked-Fvb3-4-processed-gene-268.38
maker-Fvb3-4-augustus-gene-272.64
maker-Fvb3-4-snap-gene-273.58
maker-Fvb3-4-snap-gene-277.113
maker-Fvb3-4-snap-gene-277.135
maker-Fvb4-1-snap-gene-3.54
maker-Fvb4-1-augustus-gene-3.35
snap_masked-Fvb4-1-processed-gene-4.10
maker-Fvb4-1-snap-gene-10.51
maker-Fvb4-1-snap-gene-12.38
augustus_masked-Fvb4-1-processed-gene-13.2
snap_masked-Fvb4-1-processed-gene-14.33
maker-Fvb4-1-snap-gene-14.58
maker-Fvb4-1-augustus-gene-17.46
maker-Fvb4-1-augustus-gene-20.34
maker-Fvb4-1-augustus-gene-22.14
maker-Fvb4-1-augustus-gene-23.37
snap_masked-Fvb4-1-processed-gene-26.17
maker-Fvb4-1-snap-gene-26.56
snap_masked-Fvb4-1-processed-gene-34.26
maker-Fvb4-1-augustus-gene-35.26
maker-Fvb4-1-snap-gene-42.31
maker-Fvb4-1-snap-gene-44.25
maker-Fvb4-1-snap-gene-50.55
maker-Fvb4-1-augustus-gene-64.12
augustus_masked-Fvb4-1-processed-gene-71.2
snap_masked-Fvb4-1-processed-gene-83.17
maker-Fvb4-1-augustus-gene-84.44
maker-Fvb4-1-snap-gene-88.50
snap_masked-Fvb4-1-processed-gene-94.14
augustus_masked-Fvb4-1-processed-gene-95.8
augustus_masked-Fvb4-1-processed-gene-96.3
maker-Fvb4-1-augustus-gene-96.50
maker-Fvb4-1-augustus-gene-113.38
maker-Fvb4-1-augustus-gene-120.14
maker-Fvb4-1-augustus-gene-121.35
snap_masked-Fvb4-1-processed-gene-127.21
augustus_masked-Fvb4-1-processed-gene-129.1
maker-Fvb4-1-augustus-gene-132.42
maker-Fvb4-1-augustus-gene-134.38
maker-Fvb4-1-augustus-gene-135.48
augustus_masked-Fvb4-1-processed-gene-143.9
augustus_masked-Fvb4-1-processed-gene-144.12
maker-Fvb4-1-snap-gene-148.59
maker-Fvb4-1-augustus-gene-150.30
maker-Fvb4-1-augustus-gene-152.23
maker-Fvb4-1-augustus-gene-152.20
maker-Fvb4-1-snap-gene-153.61
maker-Fvb4-1-snap-gene-156.41
maker-Fvb4-1-augustus-gene-158.39
maker-Fvb4-1-snap-gene-159.57
snap_masked-Fvb4-1-processed-gene-163.49
maker-Fvb4-1-snap-gene-165.87
snap_masked-Fvb4-1-processed-gene-167.29
maker-Fvb4-1-augustus-gene-169.55
maker-Fvb4-1-augustus-gene-176.41
maker-Fvb4-1-augustus-gene-187.50
maker-Fvb4-1-augustus-gene-188.42
snap_masked-Fvb4-1-processed-gene-190.23
augustus_masked-Fvb4-1-processed-gene-190.14
maker-Fvb4-1-augustus-gene-190.60
snap_masked-Fvb4-1-processed-gene-196.28
snap_masked-Fvb4-1-processed-gene-197.29
maker-Fvb4-1-augustus-gene-199.73
maker-Fvb4-2-augustus-gene-1.57
snap_masked-Fvb4-2-processed-gene-2.38
maker-Fvb4-2-snap-gene-3.63
maker-Fvb4-2-snap-gene-3.55
maker-Fvb4-2-augustus-gene-3.52
maker-Fvb4-2-snap-gene-8.61
snap_masked-Fvb4-2-processed-gene-11.22
maker-Fvb4-2-augustus-gene-12.51
snap_masked-Fvb4-2-processed-gene-13.35
maker-Fvb4-2-augustus-gene-16.38
maker-Fvb4-2-augustus-gene-16.41
maker-Fvb4-2-augustus-gene-17.54
maker-Fvb4-2-augustus-gene-19.48
augustus_masked-Fvb4-2-processed-gene-21.18
maker-Fvb4-2-snap-gene-23.61
maker-Fvb4-2-augustus-gene-24.29
augustus_masked-Fvb4-2-processed-gene-30.18
maker-Fvb4-2-snap-gene-31.70
maker-Fvb4-2-snap-gene-36.63
maker-Fvb4-2-snap-gene-38.68
maker-Fvb4-2-snap-gene-48.79
maker-Fvb4-2-augustus-gene-50.57
maker-Fvb4-2-snap-gene-60.42
maker-Fvb4-2-snap-gene-61.54
snap_masked-Fvb4-2-processed-gene-62.42
maker-Fvb4-2-augustus-gene-67.49
maker-Fvb4-2-snap-gene-71.67
maker-Fvb4-2-snap-gene-74.57
maker-Fvb4-2-augustus-gene-78.38
maker-Fvb4-2-augustus-gene-78.33
snap_masked-Fvb4-2-processed-gene-78.27
maker-Fvb4-2-snap-gene-79.63
augustus_masked-Fvb4-2-processed-gene-83.14
snap_masked-Fvb4-2-processed-gene-83.23
snap_masked-Fvb4-2-processed-gene-84.14
maker-Fvb4-2-augustus-gene-86.41
maker-Fvb4-2-snap-gene-91.27
snap_masked-Fvb4-2-processed-gene-91.17
snap_masked-Fvb4-2-processed-gene-92.17
maker-Fvb4-2-augustus-gene-96.28
maker-Fvb4-2-snap-gene-101.42
maker-Fvb4-2-augustus-gene-111.28
augustus_masked-Fvb4-2-processed-gene-130.0
maker-Fvb4-2-augustus-gene-134.25
maker-Fvb4-2-snap-gene-141.41
maker-Fvb4-2-augustus-gene-143.26
augustus_masked-Fvb4-2-processed-gene-152.0
maker-Fvb4-2-augustus-gene-154.23
maker-Fvb4-2-augustus-gene-158.37
augustus_masked-Fvb4-2-processed-gene-158.9
maker-Fvb4-2-snap-gene-167.31
snap_masked-Fvb4-2-processed-gene-173.8
augustus_masked-Fvb4-2-processed-gene-173.4
maker-Fvb4-2-snap-gene-186.7
maker-Fvb4-2-augustus-gene-191.26
maker-Fvb4-2-augustus-gene-193.15
maker-Fvb4-2-augustus-gene-194.30
maker-Fvb4-2-augustus-gene-196.15
maker-Fvb4-2-augustus-gene-218.32
snap_masked-Fvb4-2-processed-gene-220.21
maker-Fvb4-2-snap-gene-221.36
maker-Fvb4-2-augustus-gene-221.24
augustus_masked-Fvb4-2-processed-gene-222.5
augustus_masked-Fvb4-2-processed-gene-223.0
maker-Fvb4-2-snap-gene-224.51
maker-Fvb4-2-snap-gene-226.42
augustus_masked-Fvb4-2-processed-gene-227.4
maker-Fvb4-2-snap-gene-229.49
snap_masked-Fvb4-2-processed-gene-230.11
maker-Fvb4-2-snap-gene-231.40
augustus_masked-Fvb4-2-processed-gene-233.2
maker-Fvb4-2-augustus-gene-239.36
snap_masked-Fvb4-2-processed-gene-239.32
augustus_masked-Fvb4-2-processed-gene-240.0
augustus_masked-Fvb4-2-processed-gene-240.3
maker-Fvb4-2-augustus-gene-241.29
maker-Fvb4-2-snap-gene-242.44
snap_masked-Fvb4-2-processed-gene-244.16
maker-Fvb4-2-augustus-gene-244.34
maker-Fvb4-2-snap-gene-246.68
maker-Fvb4-2-augustus-gene-254.39
maker-Fvb4-2-augustus-gene-254.41
maker-Fvb4-2-augustus-gene-254.36
maker-Fvb4-2-snap-gene-258.71
snap_masked-Fvb4-3-processed-gene-1.22
augustus_masked-Fvb4-3-processed-gene-1.6
maker-Fvb4-3-snap-gene-1.95
maker-Fvb4-3-augustus-gene-2.50
maker-Fvb4-3-augustus-gene-2.41
snap_masked-Fvb4-3-processed-gene-2.25
maker-Fvb4-3-augustus-gene-5.51
augustus_masked-Fvb4-3-processed-gene-7.12
maker-Fvb4-3-snap-gene-8.51
augustus_masked-Fvb4-3-processed-gene-10.8
maker-Fvb4-3-snap-gene-10.48
maker-Fvb4-3-augustus-gene-11.19
maker-Fvb4-3-snap-gene-12.70
maker-Fvb4-3-augustus-gene-12.43
maker-Fvb4-3-augustus-gene-13.44
maker-Fvb4-3-augustus-gene-14.41
snap_masked-Fvb4-3-processed-gene-16.30
maker-Fvb4-3-snap-gene-23.65
augustus_masked-Fvb4-3-processed-gene-30.13
maker-Fvb4-3-augustus-gene-34.51
augustus_masked-Fvb4-3-processed-gene-35.10
augustus_masked-Fvb4-3-processed-gene-35.6
maker-Fvb4-3-augustus-gene-37.60
maker-Fvb4-3-augustus-gene-38.50
augustus_masked-Fvb4-3-processed-gene-39.2
maker-Fvb4-3-snap-gene-40.58
maker-Fvb4-3-snap-gene-41.73
snap_masked-Fvb4-3-processed-gene-41.39
maker-Fvb4-3-snap-gene-45.62
maker-Fvb4-3-augustus-gene-46.35
maker-Fvb4-3-augustus-gene-50.37
snap_masked-Fvb4-3-processed-gene-50.19
maker-Fvb4-3-augustus-gene-93.57
snap_masked-Fvb4-3-processed-gene-98.19
maker-Fvb4-3-augustus-gene-99.51
maker-Fvb4-3-augustus-gene-99.41
maker-Fvb4-3-snap-gene-110.71
snap_masked-Fvb4-3-processed-gene-112.17
maker-Fvb4-3-augustus-gene-113.50
augustus_masked-Fvb4-3-processed-gene-113.10
maker-Fvb4-3-snap-gene-113.83
maker-Fvb4-3-augustus-gene-116.32
maker-Fvb4-3-augustus-gene-116.43
maker-Fvb4-3-augustus-gene-116.46
maker-Fvb4-3-augustus-gene-118.33
maker-Fvb4-3-augustus-gene-121.38
maker-Fvb4-3-augustus-gene-121.41
maker-Fvb4-3-augustus-gene-124.24
maker-Fvb4-3-augustus-gene-127.51
snap_masked-Fvb4-3-processed-gene-129.16
maker-Fvb4-3-snap-gene-135.66
maker-Fvb4-3-augustus-gene-137.46
maker-Fvb4-3-augustus-gene-144.23
augustus_masked-Fvb4-3-processed-gene-148.11
maker-Fvb4-3-snap-gene-151.46
maker-Fvb4-3-snap-gene-153.38
maker-Fvb4-3-snap-gene-155.85
maker-Fvb4-3-augustus-gene-170.35
snap_masked-Fvb4-3-processed-gene-221.24
maker-Fvb4-3-augustus-gene-222.24
maker-Fvb4-3-augustus-gene-231.16
maker-Fvb4-3-snap-gene-240.50
maker-Fvb4-3-augustus-gene-244.18
maker-Fvb4-3-augustus-gene-245.16
snap_masked-Fvb4-3-processed-gene-249.13
maker-Fvb4-3-augustus-gene-254.11
augustus_masked-Fvb4-3-processed-gene-260.8
snap_masked-Fvb4-3-processed-gene-261.11
maker-Fvb4-3-augustus-gene-267.38
maker-Fvb4-3-snap-gene-270.25
maker-Fvb4-3-snap-gene-276.62
maker-Fvb4-3-augustus-gene-277.23
maker-Fvb4-3-augustus-gene-277.28
maker-Fvb4-3-augustus-gene-277.31
maker-Fvb4-3-augustus-gene-281.25
maker-Fvb4-3-snap-gene-287.62
maker-Fvb4-3-snap-gene-287.68
maker-Fvb4-3-augustus-gene-288.38
maker-Fvb4-3-augustus-gene-290.47
maker-Fvb4-3-snap-gene-290.71
maker-Fvb4-3-snap-gene-292.45
maker-Fvb4-3-augustus-gene-295.45
maker-Fvb4-3-augustus-gene-296.51
maker-Fvb4-3-augustus-gene-299.36
maker-Fvb4-3-augustus-gene-301.25
maker-Fvb4-3-augustus-gene-302.36
maker-Fvb4-3-augustus-gene-307.46
maker-Fvb4-3-augustus-gene-309.27
maker-Fvb4-3-augustus-gene-310.39
snap_masked-Fvb4-3-processed-gene-316.24
maker-Fvb4-3-augustus-gene-316.43
maker-Fvb4-3-snap-gene-317.35
maker-Fvb4-3-augustus-gene-317.33
maker-Fvb4-3-augustus-gene-318.58
augustus_masked-Fvb4-4-processed-gene-2.3
maker-Fvb4-4-augustus-gene-2.42
snap_masked-Fvb4-4-processed-gene-4.19
snap_masked-Fvb4-4-processed-gene-6.31
augustus_masked-Fvb4-4-processed-gene-10.18
maker-Fvb4-4-augustus-gene-12.44
augustus_masked-Fvb4-4-processed-gene-15.2
snap_masked-Fvb4-4-processed-gene-16.36
augustus_masked-Fvb4-4-processed-gene-16.17
maker-Fvb4-4-augustus-gene-24.59
maker-Fvb4-4-augustus-gene-25.31
maker-Fvb4-4-augustus-gene-28.73
snap_masked-Fvb4-4-processed-gene-32.16
maker-Fvb4-4-snap-gene-32.61
maker-Fvb4-4-augustus-gene-33.56
snap_masked-Fvb4-4-processed-gene-34.28
maker-Fvb4-4-snap-gene-35.77
maker-Fvb4-4-augustus-gene-35.61
maker-Fvb4-4-augustus-gene-36.69
maker-Fvb4-4-augustus-gene-44.43
maker-Fvb4-4-augustus-gene-44.48
snap_masked-Fvb4-4-processed-gene-45.18
maker-Fvb4-4-augustus-gene-45.43
maker-Fvb4-4-augustus-gene-51.49
snap_masked-Fvb4-4-processed-gene-51.36
maker-Fvb4-4-snap-gene-52.76
augustus_masked-Fvb4-4-processed-gene-53.6
augustus_masked-Fvb4-4-processed-gene-56.16
maker-Fvb4-4-augustus-gene-58.32
augustus_masked-Fvb4-4-processed-gene-60.9
maker-Fvb4-4-snap-gene-62.61
augustus_masked-Fvb4-4-processed-gene-65.3
maker-Fvb4-4-augustus-gene-66.40
maker-Fvb4-4-augustus-gene-66.42
maker-Fvb4-4-augustus-gene-67.58
maker-Fvb4-4-augustus-gene-72.68
maker-Fvb4-4-augustus-gene-74.40
maker-Fvb4-4-snap-gene-75.50
augustus_masked-Fvb4-4-processed-gene-75.2
augustus_masked-Fvb4-4-processed-gene-76.1
maker-Fvb4-4-snap-gene-78.75
maker-Fvb4-4-augustus-gene-78.50
maker-Fvb4-4-augustus-gene-79.28
augustus_masked-Fvb4-4-processed-gene-83.9
maker-Fvb4-4-snap-gene-86.68
maker-Fvb4-4-augustus-gene-87.41
maker-Fvb4-4-augustus-gene-90.38
maker-Fvb4-4-augustus-gene-90.43
maker-Fvb4-4-snap-gene-93.56
maker-Fvb4-4-augustus-gene-94.34
maker-Fvb4-4-augustus-gene-94.39
maker-Fvb4-4-augustus-gene-97.24
maker-Fvb4-4-snap-gene-97.35
augustus_masked-Fvb4-4-processed-gene-99.1
maker-Fvb4-4-snap-gene-105.55
maker-Fvb4-4-augustus-gene-105.51
augustus_masked-Fvb4-4-processed-gene-106.0
maker-Fvb4-4-snap-gene-106.47
maker-Fvb4-4-snap-gene-107.38
maker-Fvb4-4-augustus-gene-110.37
maker-Fvb4-4-augustus-gene-111.32
maker-Fvb4-4-snap-gene-124.33
maker-Fvb4-4-snap-gene-127.24
maker-Fvb4-4-snap-gene-127.25
maker-Fvb4-4-snap-gene-141.30
maker-Fvb4-4-augustus-gene-142.39
maker-Fvb4-4-augustus-gene-149.25
maker-Fvb4-4-augustus-gene-151.22
maker-Fvb4-4-snap-gene-151.40
maker-Fvb4-4-augustus-gene-152.34
augustus_masked-Fvb4-4-processed-gene-152.13
maker-Fvb4-4-snap-gene-154.48
maker-Fvb4-4-snap-gene-154.49
augustus_masked-Fvb4-4-processed-gene-155.3
augustus_masked-Fvb4-4-processed-gene-156.2
maker-Fvb4-4-augustus-gene-156.31
maker-Fvb4-4-augustus-gene-158.23
augustus_masked-Fvb4-4-processed-gene-161.5
maker-Fvb4-4-augustus-gene-163.30
augustus_masked-Fvb4-4-processed-gene-168.4
maker-Fvb4-4-augustus-gene-169.26
maker-Fvb4-4-augustus-gene-169.27
maker-Fvb4-4-snap-gene-172.31
maker-Fvb4-4-augustus-gene-176.15
maker-Fvb4-4-snap-gene-183.9
maker-Fvb4-4-snap-gene-187.18
maker-Fvb4-4-snap-gene-188.20
maker-Fvb4-4-snap-gene-192.14
maker-Fvb4-4-snap-gene-193.12
maker-Fvb4-4-snap-gene-193.11
augustus_masked-Fvb4-4-processed-gene-200.4
maker-Fvb4-4-augustus-gene-206.6
augustus_masked-Fvb4-4-processed-gene-210.9
maker-Fvb4-4-augustus-gene-213.10
maker-Fvb4-4-snap-gene-217.21
snap_masked-Fvb4-4-processed-gene-217.12
augustus_masked-Fvb4-4-processed-gene-222.6
maker-Fvb4-4-augustus-gene-234.32
snap_masked-Fvb4-4-processed-gene-244.29
augustus_masked-Fvb4-4-processed-gene-250.3
augustus_masked-Fvb4-4-processed-gene-256.3
maker-Fvb4-4-augustus-gene-261.54
maker-Fvb5-1-augustus-gene-7.55
maker-Fvb5-1-augustus-gene-9.48
maker-Fvb5-1-augustus-gene-10.66
maker-Fvb5-1-snap-gene-12.56
snap_masked-Fvb5-1-processed-gene-13.34
maker-Fvb5-1-snap-gene-16.76
augustus_masked-Fvb5-1-processed-gene-25.18
maker-Fvb5-1-augustus-gene-41.71
augustus_masked-Fvb5-1-processed-gene-41.19
snap_masked-Fvb5-1-processed-gene-45.26
snap_masked-Fvb5-1-processed-gene-45.53
maker-Fvb5-1-snap-gene-48.79
maker-Fvb5-1-augustus-gene-48.63
maker-Fvb5-1-snap-gene-51.71
maker-Fvb5-1-augustus-gene-52.55
snap_masked-Fvb5-1-processed-gene-55.12
maker-Fvb5-1-snap-gene-56.67
maker-Fvb5-1-augustus-gene-72.53
maker-Fvb5-1-snap-gene-82.70
maker-Fvb5-1-snap-gene-83.61
augustus_masked-Fvb5-1-processed-gene-86.6
maker-Fvb5-1-augustus-gene-87.49
snap_masked-Fvb5-1-processed-gene-87.35
maker-Fvb5-1-snap-gene-92.69
maker-Fvb5-1-augustus-gene-99.50
maker-Fvb5-1-augustus-gene-99.61
augustus_masked-Fvb5-1-processed-gene-99.19
maker-Fvb5-1-augustus-gene-99.53
maker-Fvb5-1-augustus-gene-100.48
maker-Fvb5-1-augustus-gene-103.50
augustus_masked-Fvb5-1-processed-gene-103.11
snap_masked-Fvb5-1-processed-gene-103.26
maker-Fvb5-1-augustus-gene-104.50
augustus_masked-Fvb5-1-processed-gene-104.17
maker-Fvb5-1-augustus-gene-111.40
maker-Fvb5-1-augustus-gene-114.32
augustus_masked-Fvb5-1-processed-gene-118.12
maker-Fvb5-1-augustus-gene-119.36
snap_masked-Fvb5-1-processed-gene-125.26
maker-Fvb5-1-augustus-gene-126.46
augustus_masked-Fvb5-1-processed-gene-126.7
augustus_masked-Fvb5-1-processed-gene-126.14
maker-Fvb5-1-snap-gene-127.57
maker-Fvb5-1-snap-gene-130.72
maker-Fvb5-1-augustus-gene-137.32
augustus_masked-Fvb5-1-processed-gene-162.9
maker-Fvb5-1-snap-gene-165.43
maker-Fvb5-1-snap-gene-165.45
maker-Fvb5-1-snap-gene-166.39
maker-Fvb5-1-snap-gene-171.35
maker-Fvb5-1-augustus-gene-171.23
maker-Fvb5-1-snap-gene-172.54
augustus_masked-Fvb5-1-processed-gene-175.4
maker-Fvb5-1-augustus-gene-179.25
maker-Fvb5-1-snap-gene-182.52
maker-Fvb5-1-snap-gene-187.54
augustus_masked-Fvb5-1-processed-gene-198.8
maker-Fvb5-1-snap-gene-204.53
maker-Fvb5-1-snap-gene-208.37
maker-Fvb5-1-snap-gene-208.43
augustus_masked-Fvb5-1-processed-gene-209.2
maker-Fvb5-1-snap-gene-212.38
maker-Fvb5-1-snap-gene-214.73
maker-Fvb5-1-augustus-gene-215.45
maker-Fvb5-1-augustus-gene-218.41
maker-Fvb5-1-snap-gene-219.47
maker-Fvb5-1-augustus-gene-224.40
maker-Fvb5-1-snap-gene-231.38
maker-Fvb5-1-snap-gene-234.30
augustus_masked-Fvb5-1-processed-gene-237.0
maker-Fvb5-1-augustus-gene-243.37
maker-Fvb5-1-snap-gene-246.41
augustus_masked-Fvb5-1-processed-gene-246.10
augustus_masked-Fvb5-1-processed-gene-248.17
augustus_masked-Fvb5-1-processed-gene-255.0
maker-Fvb5-1-snap-gene-255.41
maker-Fvb5-1-augustus-gene-258.46
maker-Fvb5-1-augustus-gene-260.40
maker-Fvb5-1-augustus-gene-260.32
maker-Fvb5-1-snap-gene-260.43
maker-Fvb5-1-snap-gene-271.57
maker-Fvb5-1-augustus-gene-271.42
maker-Fvb5-1-snap-gene-278.36
maker-Fvb5-1-snap-gene-278.38
maker-Fvb5-1-augustus-gene-281.44
maker-Fvb5-1-augustus-gene-282.31
maker-Fvb5-1-augustus-gene-288.49
snap_masked-Fvb5-1-processed-gene-291.19
maker-Fvb5-1-snap-gene-296.52
maker-Fvb5-2-augustus-gene-3.40
snap_masked-Fvb5-2-processed-gene-4.29
snap_masked-Fvb5-2-processed-gene-5.22
augustus_masked-Fvb5-2-processed-gene-15.1
maker-Fvb5-2-snap-gene-15.47
maker-Fvb5-2-augustus-gene-16.33
maker-Fvb5-2-snap-gene-28.41
maker-Fvb5-2-augustus-gene-32.39
maker-Fvb5-2-snap-gene-33.75
maker-Fvb5-2-snap-gene-34.37
snap_masked-Fvb5-2-processed-gene-41.9
maker-Fvb5-2-snap-gene-44.81
maker-Fvb5-2-augustus-gene-45.50
maker-Fvb5-2-snap-gene-53.70
maker-Fvb5-2-augustus-gene-55.35
augustus_masked-Fvb5-2-processed-gene-57.10
maker-Fvb5-2-augustus-gene-58.64
maker-Fvb5-2-augustus-gene-62.21
maker-Fvb5-2-augustus-gene-70.44
maker-Fvb5-2-snap-gene-71.51
augustus_masked-Fvb5-2-processed-gene-73.16
augustus_masked-Fvb5-2-processed-gene-74.10
snap_masked-Fvb5-2-processed-gene-74.29
maker-Fvb5-2-augustus-gene-74.36
maker-Fvb5-2-snap-gene-76.47
maker-Fvb5-2-augustus-gene-77.45
augustus_masked-Fvb5-2-processed-gene-81.4
maker-Fvb5-2-augustus-gene-81.45
maker-Fvb5-2-snap-gene-81.61
maker-Fvb5-2-augustus-gene-84.41
augustus_masked-Fvb5-2-processed-gene-86.3
augustus_masked-Fvb5-2-processed-gene-87.1
maker-Fvb5-2-augustus-gene-92.35
maker-Fvb5-2-snap-gene-96.55
maker-Fvb5-2-augustus-gene-98.39
maker-Fvb5-2-augustus-gene-105.50
maker-Fvb5-2-augustus-gene-107.47
augustus_masked-Fvb5-2-processed-gene-108.4
maker-Fvb5-2-augustus-gene-110.23
maker-Fvb5-2-augustus-gene-110.22
maker-Fvb5-2-snap-gene-111.76
maker-Fvb5-2-snap-gene-114.55
maker-Fvb5-2-augustus-gene-120.45
maker-Fvb5-2-snap-gene-122.28
maker-Fvb5-2-augustus-gene-123.34
maker-Fvb5-2-snap-gene-125.33
augustus_masked-Fvb5-2-processed-gene-125.5
maker-Fvb5-2-augustus-gene-126.21
maker-Fvb5-2-snap-gene-129.50
snap_masked-Fvb5-2-processed-gene-130.31
maker-Fvb5-2-augustus-gene-140.42
augustus_masked-Fvb5-2-processed-gene-146.0
maker-Fvb5-2-augustus-gene-150.29
maker-Fvb5-2-augustus-gene-164.27
snap_masked-Fvb5-2-processed-gene-173.12
maker-Fvb5-2-snap-gene-184.45
augustus_masked-Fvb5-2-processed-gene-185.0
maker-Fvb5-2-augustus-gene-187.33
maker-Fvb5-2-augustus-gene-189.18
maker-Fvb5-2-augustus-gene-190.39
augustus_masked-Fvb5-2-processed-gene-202.2
maker-Fvb5-2-augustus-gene-205.12
maker-Fvb5-2-augustus-gene-208.30
snap_masked-Fvb5-2-processed-gene-210.18
maker-Fvb5-2-augustus-gene-211.21
maker-Fvb5-2-augustus-gene-212.18
augustus_masked-Fvb5-2-processed-gene-216.4
augustus_masked-Fvb5-2-processed-gene-220.8
snap_masked-Fvb5-2-processed-gene-223.29
maker-Fvb5-2-augustus-gene-223.45
augustus_masked-Fvb5-2-processed-gene-225.1
maker-Fvb5-2-snap-gene-227.51
maker-Fvb5-2-snap-gene-230.48
maker-Fvb5-2-augustus-gene-233.30
maker-Fvb5-2-augustus-gene-233.36
augustus_masked-Fvb5-2-processed-gene-234.6
maker-Fvb5-2-augustus-gene-238.35
augustus_masked-Fvb5-2-processed-gene-239.8
maker-Fvb5-2-snap-gene-241.55
maker-Fvb5-2-snap-gene-244.44
maker-Fvb5-2-augustus-gene-245.38
augustus_masked-Fvb5-3-processed-gene-3.7
maker-Fvb5-3-augustus-gene-4.32
snap_masked-Fvb5-3-processed-gene-4.24
maker-Fvb5-3-snap-gene-5.39
maker-Fvb5-3-snap-gene-6.49
maker-Fvb5-3-augustus-gene-8.34
maker-Fvb5-3-augustus-gene-8.38
maker-Fvb5-3-augustus-gene-10.45
maker-Fvb5-3-augustus-gene-17.33
maker-Fvb5-3-snap-gene-19.51
maker-Fvb5-3-snap-gene-24.35
maker-Fvb5-3-augustus-gene-28.70
maker-Fvb5-3-augustus-gene-28.74
augustus_masked-Fvb5-3-processed-gene-29.7
augustus_masked-Fvb5-3-processed-gene-35.1
maker-Fvb5-3-augustus-gene-37.17
augustus_masked-Fvb5-3-processed-gene-41.10
augustus_masked-Fvb5-3-processed-gene-41.6
maker-Fvb5-3-snap-gene-42.45
snap_masked-Fvb5-3-processed-gene-42.21
augustus_masked-Fvb5-3-processed-gene-49.9
maker-Fvb5-3-snap-gene-50.44
maker-Fvb5-3-snap-gene-51.22
snap_masked-Fvb5-3-processed-gene-52.24
maker-Fvb5-3-augustus-gene-55.47
augustus_masked-Fvb5-3-processed-gene-56.5
augustus_masked-Fvb5-3-processed-gene-63.6
snap_masked-Fvb5-3-processed-gene-63.17
maker-Fvb5-3-augustus-gene-64.30
maker-Fvb5-3-snap-gene-67.36
maker-Fvb5-3-augustus-gene-72.36
snap_masked-Fvb5-3-processed-gene-71.16
maker-Fvb5-3-snap-gene-72.43
maker-Fvb5-3-snap-gene-73.41
maker-Fvb5-3-augustus-gene-73.32
maker-Fvb5-3-augustus-gene-74.35
maker-Fvb5-3-augustus-gene-76.39
maker-Fvb5-3-augustus-gene-76.42
maker-Fvb5-3-augustus-gene-77.30
maker-Fvb5-3-augustus-gene-77.33
maker-Fvb5-3-augustus-gene-79.20
snap_masked-Fvb5-3-processed-gene-82.24
augustus_masked-Fvb5-3-processed-gene-85.9
maker-Fvb5-3-augustus-gene-86.35
maker-Fvb5-3-snap-gene-86.43
snap_masked-Fvb5-3-processed-gene-86.15
maker-Fvb5-3-snap-gene-86.46
maker-Fvb5-3-augustus-gene-90.43
maker-Fvb5-3-augustus-gene-91.50
maker-Fvb5-3-snap-gene-93.62
maker-Fvb5-3-snap-gene-94.15
snap_masked-Fvb5-3-processed-gene-99.14
maker-Fvb5-3-snap-gene-106.37
maker-Fvb5-3-augustus-gene-107.38
maker-Fvb5-3-snap-gene-108.27
maker-Fvb5-3-augustus-gene-113.38
maker-Fvb5-3-snap-gene-115.38
maker-Fvb5-3-augustus-gene-116.34
maker-Fvb5-3-augustus-gene-128.28
maker-Fvb5-3-augustus-gene-131.26
maker-Fvb5-3-augustus-gene-131.27
maker-Fvb5-3-snap-gene-135.35
maker-Fvb5-3-snap-gene-136.35
maker-Fvb5-3-snap-gene-137.45
maker-Fvb5-3-snap-gene-145.30
augustus_masked-Fvb5-3-processed-gene-147.9
maker-Fvb5-3-snap-gene-152.54
maker-Fvb5-3-augustus-gene-152.40
maker-Fvb5-3-augustus-gene-154.29
maker-Fvb5-3-snap-gene-156.41
maker-Fvb5-3-snap-gene-159.41
maker-Fvb5-3-snap-gene-167.56
maker-Fvb5-3-augustus-gene-171.42
snap_masked-Fvb5-3-processed-gene-172.28
maker-Fvb5-3-augustus-gene-173.42
maker-Fvb5-3-augustus-gene-174.51
maker-Fvb5-3-augustus-gene-179.47
maker-Fvb5-3-snap-gene-182.76
maker-Fvb5-3-augustus-gene-185.44
maker-Fvb5-3-augustus-gene-188.54
maker-Fvb5-3-snap-gene-192.41
maker-Fvb5-3-snap-gene-192.39
maker-Fvb5-3-augustus-gene-200.52
snap_masked-Fvb5-3-processed-gene-203.40
maker-Fvb5-3-augustus-gene-204.48
maker-Fvb5-3-snap-gene-204.56
maker-Fvb5-3-augustus-gene-204.52
augustus_masked-Fvb5-3-processed-gene-206.17
augustus_masked-Fvb5-3-processed-gene-207.4
augustus_masked-Fvb5-3-processed-gene-211.10
maker-Fvb5-3-augustus-gene-212.51
maker-Fvb5-3-augustus-gene-216.50
maker-Fvb5-3-snap-gene-218.89
maker-Fvb5-3-snap-gene-221.65
maker-Fvb5-3-augustus-gene-222.41
snap_masked-Fvb5-3-processed-gene-224.25
maker-Fvb5-3-snap-gene-227.72
augustus_masked-Fvb5-3-processed-gene-229.5
maker-Fvb5-3-augustus-gene-233.47
maker-Fvb5-3-augustus-gene-234.53
maker-Fvb5-3-snap-gene-245.80
maker-Fvb5-3-snap-gene-248.67
maker-Fvb5-3-augustus-gene-249.52
maker-Fvb5-3-augustus-gene-258.45
maker-Fvb5-3-augustus-gene-259.47
maker-Fvb5-3-snap-gene-260.53
augustus_masked-Fvb5-3-processed-gene-262.0
maker-Fvb5-3-augustus-gene-266.50
maker-Fvb5-3-augustus-gene-271.40
snap_masked-Fvb5-4-processed-gene-3.31
maker-Fvb5-4-snap-gene-4.81
snap_masked-Fvb5-4-processed-gene-4.43
maker-Fvb5-4-augustus-gene-5.47
maker-Fvb5-4-augustus-gene-6.33
maker-Fvb5-4-snap-gene-7.45
maker-Fvb5-4-snap-gene-8.63
maker-Fvb5-4-augustus-gene-9.42
maker-Fvb5-4-augustus-gene-9.52
maker-Fvb5-4-augustus-gene-12.46
maker-Fvb5-4-snap-gene-14.63
maker-Fvb5-4-augustus-gene-14.47
maker-Fvb5-4-snap-gene-24.68
maker-Fvb5-4-snap-gene-28.62
maker-Fvb5-4-augustus-gene-49.33
maker-Fvb5-4-augustus-gene-50.50
augustus_masked-Fvb5-4-processed-gene-55.1
maker-Fvb5-4-augustus-gene-58.30
maker-Fvb5-4-augustus-gene-61.51
maker-Fvb5-4-snap-gene-62.84
snap_masked-Fvb5-4-processed-gene-62.39
maker-Fvb5-4-augustus-gene-64.46
maker-Fvb5-4-augustus-gene-73.49
maker-Fvb5-4-augustus-gene-77.40
augustus_masked-Fvb5-4-processed-gene-82.6
snap_masked-Fvb5-4-processed-gene-84.21
maker-Fvb5-4-snap-gene-85.84
maker-Fvb5-4-snap-gene-88.44
maker-Fvb5-4-augustus-gene-89.35
maker-Fvb5-4-augustus-gene-90.34
maker-Fvb5-4-augustus-gene-91.32
snap_masked-Fvb5-4-processed-gene-102.16
maker-Fvb5-4-augustus-gene-105.27
snap_masked-Fvb5-4-processed-gene-106.26
maker-Fvb5-4-snap-gene-109.46
augustus_masked-Fvb5-4-processed-gene-113.1
maker-Fvb5-4-augustus-gene-120.30
maker-Fvb5-4-augustus-gene-121.25
maker-Fvb5-4-augustus-gene-127.34
maker-Fvb5-4-augustus-gene-129.32
snap_masked-Fvb5-4-processed-gene-132.28
maker-Fvb5-4-snap-gene-132.52
maker-Fvb5-4-augustus-gene-132.43
maker-Fvb5-4-augustus-gene-134.26
maker-Fvb5-4-augustus-gene-134.27
maker-Fvb5-4-snap-gene-136.46
maker-Fvb5-4-augustus-gene-138.12
maker-Fvb5-4-snap-gene-140.17
maker-Fvb5-4-snap-gene-140.21
maker-Fvb5-4-augustus-gene-140.16
maker-Fvb5-4-snap-gene-141.45
augustus_masked-Fvb5-4-processed-gene-142.2
maker-Fvb5-4-snap-gene-144.35
maker-Fvb5-4-snap-gene-148.22
maker-Fvb5-4-snap-gene-157.46
augustus_masked-Fvb5-4-processed-gene-159.11
maker-Fvb5-4-augustus-gene-162.27
augustus_masked-Fvb5-4-processed-gene-163.4
maker-Fvb5-4-augustus-gene-166.24
maker-Fvb5-4-augustus-gene-170.24
maker-Fvb5-4-snap-gene-171.38
maker-Fvb5-4-augustus-gene-172.42
maker-Fvb5-4-augustus-gene-175.37
maker-Fvb5-4-augustus-gene-177.37
augustus_masked-Fvb5-4-processed-gene-178.2
maker-Fvb5-4-snap-gene-181.48
maker-Fvb5-4-augustus-gene-181.40
maker-Fvb5-4-augustus-gene-182.38
snap_masked-Fvb5-4-processed-gene-188.16
maker-Fvb5-4-augustus-gene-191.26
augustus_masked-Fvb5-4-processed-gene-192.5
maker-Fvb5-4-augustus-gene-194.27
maker-Fvb5-4-augustus-gene-199.29
maker-Fvb5-4-snap-gene-204.22
maker-Fvb5-4-augustus-gene-209.18
snap_masked-Fvb5-4-processed-gene-210.16
maker-Fvb5-4-snap-gene-214.46
maker-Fvb5-4-snap-gene-215.45
augustus_masked-Fvb5-4-processed-gene-217.3
maker-Fvb5-4-augustus-gene-218.28
maker-Fvb5-4-augustus-gene-226.59
maker-Fvb5-4-augustus-gene-237.24
maker-Fvb5-4-augustus-gene-237.25
snap_masked-Fvb5-4-processed-gene-238.14
augustus_masked-Fvb5-4-processed-gene-239.8
maker-Fvb5-4-snap-gene-239.35
snap_masked-Fvb5-4-processed-gene-239.23
snap_masked-Fvb5-4-processed-gene-239.27
maker-Fvb5-4-snap-gene-241.47
maker-Fvb5-4-augustus-gene-243.46
maker-Fvb5-4-augustus-gene-248.40
augustus_masked-Fvb5-4-processed-gene-251.5
maker-Fvb6-1-augustus-gene-1.54
maker-Fvb6-1-snap-gene-7.67
snap_masked-Fvb6-1-processed-gene-8.29
maker-Fvb6-1-augustus-gene-8.50
maker-Fvb6-1-augustus-gene-9.40
maker-Fvb6-1-snap-gene-10.92
maker-Fvb6-1-augustus-gene-12.59
maker-Fvb6-1-snap-gene-14.54
maker-Fvb6-1-augustus-gene-14.48
snap_masked-Fvb6-1-processed-gene-15.24
maker-Fvb6-1-snap-gene-16.76
maker-Fvb6-1-augustus-gene-17.48
maker-Fvb6-1-snap-gene-19.63
maker-Fvb6-1-snap-gene-19.55
augustus_masked-Fvb6-1-processed-gene-23.1
maker-Fvb6-1-augustus-gene-28.71
maker-Fvb6-1-augustus-gene-30.68
maker-Fvb6-1-snap-gene-33.82
snap_masked-Fvb6-1-processed-gene-34.20
snap_masked-Fvb6-1-processed-gene-35.27
maker-Fvb6-1-augustus-gene-36.67
maker-Fvb6-1-augustus-gene-43.63
maker-Fvb6-1-augustus-gene-43.66
augustus_masked-Fvb6-1-processed-gene-48.8
snap_masked-Fvb6-1-processed-gene-50.22
snap_masked-Fvb6-1-processed-gene-54.49
maker-Fvb6-1-augustus-gene-55.62
snap_masked-Fvb6-1-processed-gene-56.57
snap_masked-Fvb6-1-processed-gene-59.40
maker-Fvb6-1-augustus-gene-59.55
maker-Fvb6-1-snap-gene-60.68
maker-Fvb6-1-snap-gene-61.45
maker-Fvb6-1-snap-gene-62.67
maker-Fvb6-1-snap-gene-66.81
augustus_masked-Fvb6-1-processed-gene-66.18
maker-Fvb6-1-snap-gene-70.69
augustus_masked-Fvb6-1-processed-gene-73.14
augustus_masked-Fvb6-1-processed-gene-75.3
snap_masked-Fvb6-1-processed-gene-78.14
maker-Fvb6-1-snap-gene-80.72
maker-Fvb6-1-augustus-gene-81.45
maker-Fvb6-1-snap-gene-81.57
maker-Fvb6-1-augustus-gene-95.29
maker-Fvb6-1-augustus-gene-95.30
maker-Fvb6-1-augustus-gene-95.35
augustus_masked-Fvb6-1-processed-gene-97.10
maker-Fvb6-1-augustus-gene-98.44
maker-Fvb6-1-snap-gene-101.54
maker-Fvb6-1-snap-gene-103.33
maker-Fvb6-1-augustus-gene-114.70
maker-Fvb6-1-augustus-gene-121.34
augustus_masked-Fvb6-1-processed-gene-121.9
maker-Fvb6-1-snap-gene-121.39
snap_masked-Fvb6-1-processed-gene-122.17
maker-Fvb6-1-snap-gene-125.57
maker-Fvb6-1-snap-gene-126.53
maker-Fvb6-1-augustus-gene-129.34
maker-Fvb6-1-snap-gene-132.44
maker-Fvb6-1-augustus-gene-132.36
augustus_masked-Fvb6-1-processed-gene-145.4
augustus_masked-Fvb6-1-processed-gene-146.7
maker-Fvb6-1-snap-gene-148.45
augustus_masked-Fvb6-1-processed-gene-154.10
maker-Fvb6-1-snap-gene-156.48
maker-Fvb6-1-augustus-gene-156.38
maker-Fvb6-1-augustus-gene-168.38
maker-Fvb6-1-augustus-gene-168.47
maker-Fvb6-1-snap-gene-169.54
snap_masked-Fvb6-1-processed-gene-171.25
maker-Fvb6-1-augustus-gene-172.44
maker-Fvb6-1-augustus-gene-175.39
maker-Fvb6-1-snap-gene-177.33
maker-Fvb6-1-snap-gene-182.45
augustus_masked-Fvb6-1-processed-gene-184.13
maker-Fvb6-1-augustus-gene-186.35
maker-Fvb6-1-snap-gene-191.50
maker-Fvb6-1-snap-gene-195.50
maker-Fvb6-1-augustus-gene-196.34
maker-Fvb6-1-augustus-gene-201.55
augustus_masked-Fvb6-1-processed-gene-204.15
maker-Fvb6-1-snap-gene-207.57
snap_masked-Fvb6-1-processed-gene-208.17
maker-Fvb6-1-snap-gene-212.44
maker-Fvb6-1-snap-gene-213.33
maker-Fvb6-1-augustus-gene-214.22
augustus_masked-Fvb6-1-processed-gene-220.10
maker-Fvb6-1-snap-gene-221.33
snap_masked-Fvb6-1-processed-gene-232.14
maker-Fvb6-1-augustus-gene-232.38
maker-Fvb6-1-augustus-gene-233.46
maker-Fvb6-1-snap-gene-235.50
maker-Fvb6-1-snap-gene-236.36
augustus_masked-Fvb6-1-processed-gene-241.1
maker-Fvb6-1-snap-gene-242.31
augustus_masked-Fvb6-1-processed-gene-246.5
augustus_masked-Fvb6-1-processed-gene-249.7
augustus_masked-Fvb6-1-processed-gene-250.1
maker-Fvb6-1-augustus-gene-256.44
maker-Fvb6-1-augustus-gene-261.37
maker-Fvb6-1-augustus-gene-263.37
snap_masked-Fvb6-1-processed-gene-274.24
snap_masked-Fvb6-1-processed-gene-275.42
maker-Fvb6-1-augustus-gene-277.42
augustus_masked-Fvb6-1-processed-gene-288.2
snap_masked-Fvb6-1-processed-gene-297.46
snap_masked-Fvb6-1-processed-gene-297.63
snap_masked-Fvb6-1-processed-gene-299.19
maker-Fvb6-1-augustus-gene-300.41
maker-Fvb6-1-snap-gene-303.45
maker-Fvb6-1-snap-gene-304.65
maker-Fvb6-1-snap-gene-305.79
maker-Fvb6-1-augustus-gene-310.50
maker-Fvb6-1-augustus-gene-312.48
maker-Fvb6-1-augustus-gene-316.61
maker-Fvb6-1-augustus-gene-320.51
maker-Fvb6-1-augustus-gene-324.34
augustus_masked-Fvb6-1-processed-gene-324.8
maker-Fvb6-1-snap-gene-324.51
maker-Fvb6-1-snap-gene-330.84
maker-Fvb6-1-snap-gene-337.74
augustus_masked-Fvb6-1-processed-gene-337.17
maker-Fvb6-1-snap-gene-339.46
maker-Fvb6-1-snap-gene-342.55
maker-Fvb6-1-snap-gene-344.52
maker-Fvb6-1-snap-gene-349.62
maker-Fvb6-1-augustus-gene-354.43
maker-Fvb6-1-augustus-gene-356.68
maker-Fvb6-1-snap-gene-358.68
maker-Fvb6-1-augustus-gene-359.60
snap_masked-Fvb6-1-processed-gene-359.49
maker-Fvb6-2-augustus-gene-9.39
maker-Fvb6-2-snap-gene-10.56
maker-Fvb6-2-snap-gene-17.45
augustus_masked-Fvb6-2-processed-gene-20.9
maker-Fvb6-2-augustus-gene-24.25
snap_masked-Fvb6-2-processed-gene-27.39
maker-Fvb6-2-snap-gene-30.42
augustus_masked-Fvb6-2-processed-gene-32.3
maker-Fvb6-2-snap-gene-36.60
maker-Fvb6-2-snap-gene-38.33
augustus_masked-Fvb6-2-processed-gene-40.3
maker-Fvb6-2-augustus-gene-42.42
maker-Fvb6-2-augustus-gene-44.36
maker-Fvb6-2-snap-gene-45.50
maker-Fvb6-2-augustus-gene-47.23
augustus_masked-Fvb6-2-processed-gene-55.9
augustus_masked-Fvb6-2-processed-gene-60.6
maker-Fvb6-2-snap-gene-73.36
maker-Fvb6-2-augustus-gene-85.31
snap_masked-Fvb6-2-processed-gene-87.28
maker-Fvb6-2-augustus-gene-95.24
maker-Fvb6-2-augustus-gene-96.19
snap_masked-Fvb6-2-processed-gene-97.16
maker-Fvb6-2-augustus-gene-99.23
snap_masked-Fvb6-2-processed-gene-101.7
maker-Fvb6-2-snap-gene-107.51
augustus_masked-Fvb6-2-processed-gene-108.3
maker-Fvb6-2-snap-gene-120.18
augustus_masked-Fvb6-2-processed-gene-123.10
maker-Fvb6-2-augustus-gene-123.33
maker-Fvb6-2-snap-gene-123.43
maker-Fvb6-2-snap-gene-125.29
maker-Fvb6-2-snap-gene-130.48
maker-Fvb6-2-augustus-gene-132.26
maker-Fvb6-2-snap-gene-137.63
maker-Fvb6-2-augustus-gene-139.21
maker-Fvb6-2-augustus-gene-141.23
maker-Fvb6-2-snap-gene-145.42
maker-Fvb6-2-augustus-gene-146.24
maker-Fvb6-2-augustus-gene-147.29
maker-Fvb6-2-augustus-gene-147.30
maker-Fvb6-2-snap-gene-149.49
snap_masked-Fvb6-2-processed-gene-154.31
augustus_masked-Fvb6-2-processed-gene-154.6
snap_masked-Fvb6-2-processed-gene-159.20
maker-Fvb6-2-snap-gene-159.32
maker-Fvb6-2-augustus-gene-163.49
maker-Fvb6-2-augustus-gene-167.32
maker-Fvb6-2-snap-gene-168.33
maker-Fvb6-2-augustus-gene-174.36
augustus_masked-Fvb6-2-processed-gene-176.7
augustus_masked-Fvb6-2-processed-gene-176.10
maker-Fvb6-2-snap-gene-179.34
maker-Fvb6-2-augustus-gene-180.45
snap_masked-Fvb6-2-processed-gene-181.27
augustus_masked-Fvb6-2-processed-gene-184.7
snap_masked-Fvb6-2-processed-gene-188.19
maker-Fvb6-2-augustus-gene-188.50
maker-Fvb6-2-augustus-gene-189.32
maker-Fvb6-2-augustus-gene-192.46
snap_masked-Fvb6-2-processed-gene-193.21
maker-Fvb6-2-augustus-gene-194.35
maker-Fvb6-2-snap-gene-194.47
maker-Fvb6-2-snap-gene-200.59
maker-Fvb6-2-augustus-gene-205.37
maker-Fvb6-2-augustus-gene-207.24
maker-Fvb6-2-augustus-gene-209.37
[truncated: 474 more rows]
