# Supplementary material for: Integration of ATAC-Seq and RNA-Seq Reveals the Role of FaTIP1 in Red Light-Induced Fruit Ripening in Strawberry
Source: Int J Mol Sci. 2025 Jan 9;26(2):511. doi: 10.3390/ijms26020511 (PMC11765184; doi:10.3390/ijms26020511)
Supplement: Supplementary file 1 [file ijms-26-00511-s001.zip › Table S4.xlsx]

## Sheet: RED
motif_ID	motif_alt_ID	consensus	adj_p-value	E-value	TP	%TP	FP	%FP
MA1274.1	OBP3	TTTWCTTTTTHHYTTTTTTTT	5.78e-23	2.83e-20	196	15.91	46	3.73
MA1267.1	AT5G66940	WHTTTTTTHYTTTTTACTTTTTNHTTTWW	1.08e-16	5.29e-14	199	16.15	64	5.19
MA1268.1	AT1G69570	TTTTYACTTTTTYTTTTTTTTTTTTTW	3.64e-14	1.78e-11	118	9.58	25	2.03
MA1338.1	AREB3	DDWGGWSACGTGGCA	5.05e-14	2.47e-11	62	5.03	3	0.24
MA0940.1	AP1	MYAAAAAWRGAAA	6.38e-14	3.12e-11	364	29.55	193	15.67
MA0568.1	MYC3	VCACGTGB	1.06e-13	5.2e-11	106	8.6	20	1.62
MA1277.1	Adof1	AAAAAVAAAAAGTARAAAAWR	1.65e-13	8.09e-11	108	8.77	21	1.7
MA1281.1	AT5G02460	RAAAAAGWAAAAARAAAAARA	2.02e-12	9.88e-10	99	8.04	19	1.54
MA0931.1	ABI5	NGMCACGTGK	5.06e-12	2.47e-09	81	6.57	12	0.97
MA0941.1	ABF2	NNNDACACGTGDN	5.21e-12	2.55e-09	261	21.19	124	10.06
MA1344.1	bZIP28	DNWKRTSACGTGGCA	8.09e-12	3.96e-09	72	5.84	9	0.73
MA1279.1	COG1	RWAAAAADDAAAAAGTRAAAA	1.31e-11	6.43e-09	138	11.2	42	3.41
MA0958.1	BHLH13	RCACGTGC	2.14e-11	1.04e-08	89	7.22	17	1.38
MA0968.1	bZIP68	HNACGTGKM	3.03e-11	1.48e-08	99	8.04	21	1.7
MA1033.1	OJ1058_F05.8	MCACGTGK	3.93e-11	1.92e-08	61	4.95	6	0.49
MA0559.1	PI	CCAAAARWRGAAAR	4.05e-11	1.98e-08	215	17.45	94	7.63
MA1351.1	GBF3	TGCCACGTCABCWHH	4.24e-11	2.07e-08	66	5.36	8	0.65
MA0569.1	MYC4	RCACGTGC	4.29e-11	2.1e-08	92	7.47	19	1.54
MA1347.1	bZIP68	TGCCACGTSABCWHH	7.28e-11	3.56e-08	55	4.46	4	0.32
MA0957.1	BHLH3	GCACGTGC	9.2e-11	4.5e-08	91	7.39	19	1.54
MA1349.1	bZIP16	DDWKSHSACGTGGCA	1.4e-10	6.85e-08	47	3.81	2	0.16
MA0566.1	MYC2	GCACGTGC	2.66e-10	1.3e-07	119	9.66	35	2.84
MA0956.1	BEE2	NNCACGTGNN	8.68e-10	4.24e-07	131	10.63	43	3.49
MA0551.1	HY5	NNTGMCACGTGKCANN	3.43e-09	1.68e-06	88	7.14	22	1.79
MA0045.1	HMG-I/Y	VWAVAAAHRVMRAMAY	3.81e-09	1.86e-06	355	28.81	212	17.21
MA1416.1	RAMOSA1	GAGAGAGAGAGAGA	4.09e-09	2e-06	72	5.84	14	1.14
MA0552.1	PIF1	DKNRNGWCACGTGG	6.56e-09	3.21e-06	102	8.28	30	2.44
MA0966.1	BIM3	NKCACGTGMN	9.46e-09	4.63e-06	163	13.23	68	5.52
MA0561.1	PIF4	CACGTGSC	1.01e-08	4.96e-06	89	7.22	23	1.87
MA1359.1	bHLH31	VWBDHVNCACGTGBNHNWSWC	1.49e-08	7.3e-06	88	7.14	23	1.87
MA1207.1	GT3a	RRCACGTGTHWAAWDTD	1.83e-08	8.97e-06	64	5.19	11	0.89
MA1340.1	bZIP3	DDTGMTGACGTGGCA	1.93e-08	9.44e-06	75	6.09	17	1.38
MA0965.1	BIM2	NKCACGTGMN	3.57e-08	1.74e-05	102	8.28	31	2.52
MA1272.1	AT2G28810	TTYTTTTTTTTTWACTTTTTB	5.64e-08	2.76e-05	91	7.39	25	2.03
MA0988.1	PHYPADRAFT_143875	NVCACGTGBN	8.66e-08	4.24e-05	84	6.82	22	1.79
MA1402.1	BPC6	CTCTCTCTCTCTCTCTCTCTC	9.11e-08	4.45e-05	39	3.17	3	0.24
MA1061.1	SPT	CCCACGTGN	1.44e-07	7.04e-05	195	15.83	96	7.79
MA1074.1	UNE10	CCACGTGM	1.87e-07	9.16e-05	94	7.63	30	2.44
MA1333.1	AT4G18890	YGCACGTGTGR	2.04e-07	9.98e-05	72	5.84	18	1.46
MA1270.1	AT3G45610	KTWACTTTTTNNYTTTTTT	2.06e-07	0.000101	102	8.28	33	2.68
MA1278.1	OBP1	HHYYTTYTTTTTTWVCTTTTT	2.26e-07	0.000111	50	4.06	6	0.49
MA1011.1	PHYPADRAFT_72483	NNCACGTGNN	2.38e-07	0.000116	118	9.58	43	3.49
MA1021.1	PHYPADRAFT_48267	YCACGTGC	3.27e-07	0.00016	97	7.87	32	2.6
MA1404.1	BPC1	GAGAGAGAGAGAGAGAGAGAGAGA	3.39e-07	0.000166	37	3	3	0.24
MA1160.1	AT1G14580	WWWWTTTTTGTCGTTTTSTK	8.02e-07	0.000392	79	6.41	23	1.87
MA1037.1	MYB24	NDGTTAGGY	8.61e-07	0.000421	218	17.69	116	9.42
MA1353.1	AT1G72740	RRRWTTAGGGTTTHK	1.42e-06	0.000692	44	3.57	6	0.49
MA0120.1	id1	TTKYYYYTHBCG	2.08e-06	0.00102	508	41.23	368	29.87
MA0962.1	BHLH34	GCACGTGK	2.37e-06	0.00116	80	6.49	24	1.95
MA1373.1	IDD2	HABWAAACGACAAAA	3.05e-06	0.00149	99	8.04	37	3
MA0930.1	ABF3	ACACGTGT	3.06e-06	0.0015	33	2.68	2	0.16
MA1360.1	bHLH74	CGTGANDVBCACGTGMBNNCW	3.1e-06	0.00152	91	7.39	32	2.6
MA1334.1	GBF6	TGCCACGTCAGCAWH	3.41e-06	0.00167	24	1.95	0	0
MA0549.1	BZR2	MRCACGTGKSV	3.88e-06	0.0019	111	9.01	45	3.65
MA0128.1	EmBP-1	ASACGTGG	4.64e-06	0.00227	62	5.03	15	1.22
MA0560.1	PIF3	DBCCACGTGR	6.98e-06	0.00341	145	11.77	69	5.6
MA0960.1	BHLH104	GGCACGTGCC	1.01e-05	0.00493	48	3.9	10	0.81
MA1364.1	PIF7	SDKRDWGCCACGTGG	1.36e-05	0.00666	86	6.98	31	2.52
MA0964.1	BIM1	NCACGTGMBN	1.57e-05	0.0077	123	9.98	53	4.3
MA1236.1	ESE3	HGGHGGHGGCGGCGGMGGW	2.19e-05	0.0107	22	1.79	0	0
MA1287.1	At5g08330	WGTGGGMCCCACNW	2.45e-05	0.012	37	3	5	0.41
MA1025.1	HBI1	NNBGCACGTGCN	2.5e-05	0.0122	133	10.8	63	5.11
MA1054.1	ARALYDRAFT_897773	YKGGGACCAC	3.21e-05	0.0157	105	8.52	44	3.57
MA1363.1	bHLH69	CGTGNKWBGCACGTG	3.64e-05	0.0178	70	5.68	23	1.87
MA0570.1	ABF1	GGMCACGTGGCVCRVVVGR	3.73e-05	0.0183	32	2.6	4	0.32
MA1273.1	dof4.2	AAADNAAAAAGGYAAAAAA	4.18e-05	0.0205	94	7.63	36	2.92
MA1066.1	TCP23	GGGCCCAC	6.01e-05	0.0294	60	4.87	17	1.38
MA1232.1	AT4G28140	GDCGGYGGHGRHGRHGGNGR	6.53e-05	0.0319	84	6.82	32	2.6
MA1355.1	TBP3	WWHTWARCCCTAAWT	6.58e-05	0.0322	52	4.22	13	1.06
MA1062.1	TCP15	GGGCCCAC	7.52e-05	0.0368	73	5.93	25	2.03
MA1341.1	bZIP53	DWTGCTGACGTGGCA	7.99e-05	0.0391	23	1.87	1	0.08
MA1350.1	bZIP42	TGCTGACGTGGC	8.96e-05	0.0438	18	1.46	0	0
MA1156.1	JKD	WWWWTTTTTGTCKTTTTSTD	9.78e-05	0.0478	64	5.19	20	1.62
MA1019.1	Glyma19g26560.1	GGGSCCCAC	0.000109	0.0532	103	8.36	44	3.57
MA1288.1	At1g72010	WWGTGGGHCCCAC	0.00011	0.0537	34	2.76	5	0.41
MA0959.1	AIB	GCACGTGC	0.000114	0.0555	86	6.98	34	2.76
MA1063.1	TCP19	TGGGSCCCAC	0.000157	0.0766	131	10.63	64	5.19
MA1331.1	AT1G78700	YGCACGTGTGV	0.000182	0.0888	48	3.9	13	1.06
MA1039.1	MYB4	GGTWGGTR	0.000202	0.0987	104	8.44	45	3.65
MA1257.1	ERF9	YGGCGGHKRYGGCGGCGGMGR	0.000227	0.111	46	3.73	12	0.97
MA1226.1	AT5G18450	GGHGGAGGCGGTGGH	0.000246	0.12	51	4.14	14	1.14
MA1361.1	bHLH18	CRCGTKWWHCACGTGKN	0.000261	0.127	28	2.27	3	0.24
MA1097.1	ARALYDRAFT_493022	GGSMCCAC	0.000268	0.131	66	5.36	23	1.87
MA1233.1	AT1G71450	CDCCRCCRCCDCCRCCGYCR	0.000284	0.139	49	3.98	13	1.06
MA1337.1	bZIP44	DWWGCTGACGTGGCA	0.000304	0.149	39	3.17	9	0.73
MA0550.2	BZR1	SCRCACGTGYRHNYNHNNHB	0.000349	0.171	54	4.38	17	1.38
MA1291.1	TCP7	GTGGGRCCCAC	0.00036	0.176	61	4.95	21	1.7
MA1065.1	TCP20	GGSCCCACHN	0.000365	0.179	65	5.28	21	1.7
MA1040.1	MYB46	GKTAGGTR	0.000384	0.188	69	5.6	24	1.95
MA0970.1	CMTA3	CCGCGTNNN	0.000412	0.201	224	18.18	140	11.36
MA1159.1	SGR5	AAAAWAAGACAAAAW	0.000439	0.215	146	11.85	79	6.41
MA1345.1	bZIP48	GCCACGTCAGCAWH	0.000472	0.231	23	1.87	2	0.16
MA1239.1	ERF104	CDCCDCCDCCGCCGCCRYH	0.000505	0.247	60	4.87	21	1.7
MA1408.1	FaEOBII	RGTTAGGTAN	0.000633	0.309	181	14.69	106	8.6
MA1050.1	OsI_08196	GGGCCCAC	0.000638	0.312	72	5.84	27	2.19
MA0562.1	PIF5	TCACGTGS	0.000817	0.4	134	10.88	72	5.84
MA0935.1	NAC025	YACGTAAY	0.00104	0.506	38	3.08	8	0.65
MA1255.1	AT1G22810	GGHGGYGGCGGTGGH	0.00104	0.51	83	6.74	36	2.92
MA1371.1	IDD4	MASAAAAMGACAAAAAW	0.00149	0.728	81	6.57	36	2.92
MA1250.1	AT1G75490	CCDCCDCCACCGCCD	0.00191	0.935	43	3.49	12	0.97
MA1417.1	O2	GTGCCACGTCATC	0.00196	0.959	24	1.95	3	0.24
MA1222.1	AT1G44830	CCDCCDCCACCGMCA	0.00201	0.985	74	6.01	32	2.6
MA1043.1	NAC083	WYACGYAACN	0.0033	1.61	88	7.14	42	3.41
MA1098.1	ARALYDRAFT_484486	GGSCCCAC	0.00384	1.88	66	5.36	28	2.27
MA1095.1	ARALYDRAFT_495258	GGSCCCAC	0.00384	1.88	66	5.36	28	2.27
MA1285.1	At2g45680	CCATTWBHHGTGGGTCCCACM	0.00495	2.42	13	1.06	0	0
MA1411.1	TSAR1	NGCACGTGCD	0.00526	2.57	86	6.98	42	3.41
MA1225.1	ERF5	CCDCCGCCGCCGCCR	0.0054	2.64	14	1.14	0	0
MA1158.1	MGP	HAVAAAACGACAAAAAWWWW	0.00649	3.17	59	4.79	24	1.95
MA1374.1	IDD7	HASAAAACGACAAAAAWW	0.00968	4.73	52	4.22	20	1.62

## Sheet: YG
motif_ID	motif_alt_ID	consensus	adj_p-value	E-value	TP	%TP	FP	%FP
MA1274.1	OBP3	TTTWCTTTTTHHYTTTTTTTT	2.11e-19	1.03e-16	347	23.32	152	10.22
MA0931.1	ABI5	NGMCACGTGK	1.26e-18	6.18e-16	165	11.09	39	2.62
MA1344.1	bZIP28	DNWKRTSACGTGGCA	1.39e-17	6.78e-15	165	11.09	42	2.82
MA1011.1	PHYPADRAFT_72483	NNCACGTGNN	2e-17	9.78e-15	205	13.78	64	4.3
MA0941.1	ABF2	NNNDACACGTGDN	6.01e-17	2.94e-14	215	14.45	72	4.84
MA1347.1	bZIP68	TGCCACGTSABCWHH	2.78e-16	1.36e-13	142	9.54	33	2.22
MA0940.1	AP1	MYAAAAAWRGAAA	4.11e-16	2.01e-13	478	32.12	269	18.08
MA0551.1	HY5	NNTGMCACGTGKCANN	9.56e-16	4.67e-13	92	6.18	11	0.74
MA1061.1	SPT	CCCACGTGN	1.63e-15	7.98e-13	352	23.66	173	11.63
MA0968.1	bZIP68	HNACGTGKM	3.01e-15	1.47e-12	96	6.45	12	0.81
MA0128.1	EmBP-1	ASACGTGG	3.46e-15	1.69e-12	174	11.69	53	3.56
MA1267.1	AT5G66940	WHTTTTTTHYTTTTTACTTTTTNHTTTWW	5.09e-15	2.49e-12	210	14.11	75	5.04
MA0552.1	PIF1	DKNRNGWCACGTGG	1.75e-14	8.58e-12	163	10.95	49	3.29
MA1025.1	HBI1	NNBGCACGTGCN	2.06e-14	1.01e-11	158	10.62	46	3.09
MA0559.1	PI	CCAAAARWRGAAAR	2.67e-14	1.3e-11	373	25.07	195	13.1
MA1281.1	AT5G02460	RAAAAAGWAAAAARAAAAARA	4.57e-14	2.24e-11	194	13.04	68	4.57
MA1416.1	RAMOSA1	GAGAGAGAGAGAGA	5.42e-14	2.65e-11	75	5.04	7	0.47
MA0964.1	BIM1	NCACGTGMBN	5.86e-14	2.87e-11	193	12.97	67	4.5
MA0966.1	BIM3	NKCACGTGMN	1.01e-13	4.94e-11	330	22.18	165	11.09
MA0956.1	BEE2	NNCACGTGNN	1.72e-13	8.39e-11	221	14.85	87	5.85
MA1364.1	PIF7	SDKRDWGCCACGTGG	2.95e-13	1.44e-10	90	6.05	14	0.94
MA0965.1	BIM2	NKCACGTGMN	4.83e-13	2.36e-10	144	9.68	41	2.76
MA0962.1	BHLH34	GCACGTGK	5.54e-13	2.71e-10	143	9.61	41	2.76
MA1349.1	bZIP16	DDWKSHSACGTGGCA	7.16e-13	3.5e-10	105	7.06	22	1.48
MA0988.1	PHYPADRAFT_143875	NVCACGTGBN	8.95e-13	4.38e-10	111	7.46	24	1.61
MA1359.1	bHLH31	VWBDHVNCACGTGBNHNWSWC	1.12e-12	5.47e-10	95	6.38	17	1.14
MA0549.1	BZR2	MRCACGTGKSV	1.61e-12	7.9e-10	136	9.14	39	2.62
MA1351.1	GBF3	TGCCACGTCABCWHH	2.52e-12	1.23e-09	66	4.44	6	0.4
MA0561.1	PIF4	CACGTGSC	2.85e-12	1.39e-09	123	8.27	32	2.15
MA1021.1	PHYPADRAFT_48267	YCACGTGC	3.47e-12	1.69e-09	155	10.42	51	3.43
MA0568.1	MYC3	VCACGTGB	5.87e-12	2.87e-09	91	6.12	16	1.08
MA1033.1	OJ1058_F05.8	MCACGTGK	7.45e-12	3.65e-09	64	4.3	6	0.4
MA1268.1	AT1G69570	TTTTYACTTTTTYTTTTTTTTTTTTTW	8.99e-12	4.4e-09	60	4.03	4	0.27
MA1333.1	AT4G18890	YGCACGTGTGR	9.35e-12	4.57e-09	98	6.59	21	1.41
MA0045.1	HMG-I/Y	VWAVAAAHRVMRAMAY	1.21e-11	5.91e-09	587	39.45	391	26.28
MA0958.1	BHLH13	RCACGTGC	1.54e-11	7.54e-09	86	5.78	15	1.01
MA1074.1	UNE10	CCACGTGM	1.68e-11	8.19e-09	120	8.06	33	2.22
MA1338.1	AREB3	DDWGGWSACGTGGCA	1.78e-11	8.71e-09	82	5.51	14	0.94
MA0569.1	MYC4	RCACGTGC	3.82e-11	1.87e-08	97	6.52	21	1.41
MA1363.1	bHLH69	CGTGNKWBGCACGTG	2.17e-10	1.06e-07	84	5.65	17	1.14
MA0957.1	BHLH3	GCACGTGC	2.22e-10	1.09e-07	111	7.46	30	2.02
MA1402.1	BPC6	CTCTCTCTCTCTCTCTCTCTC	3.57e-10	1.75e-07	48	3.23	3	0.2
MA0558.1	FLC	WNWWDCCMAAAATRGAAAGWW	4.26e-10	2.09e-07	219	14.72	101	6.79
MA0120.1	id1	TTKYYYYTHBCG	8.08e-10	3.95e-07	630	42.34	444	29.84
MA0566.1	MYC2	GCACGTGC	1.04e-09	5.09e-07	156	10.48	59	3.97
MA0560.1	PIF3	DBCCACGTGR	1.04e-09	5.1e-07	72	4.84	12	0.81
MA1360.1	bHLH74	CGTGANDVBCACGTGMBNNCW	1.52e-09	7.45e-07	114	7.66	35	2.35
MA1340.1	bZIP3	DDTGMTGACGTGGCA	8.58e-09	4.2e-06	103	6.92	31	2.08
MA1345.1	bZIP48	GCCACGTCAGCAWH	3.06e-08	1.5e-05	47	3.16	5	0.34
MA0550.2	BZR1	SCRCACGTGYRHNYNHNNHB	3.1e-08	1.52e-05	78	5.24	19	1.28
MA1278.1	OBP1	HHYYTTYTTTTTTWVCTTTTT	6.12e-08	2.99e-05	203	13.64	98	6.59
MA1404.1	BPC1	GAGAGAGAGAGAGAGAGAGAGAGA	6.15e-08	3e-05	37	2.49	2	0.13
MA0570.1	ABF1	GGMCACGTGGCVCRVVVGR	6.9e-08	3.37e-05	48	3.23	6	0.4
MA0960.1	BHLH104	GGCACGTGCC	1.96e-07	9.58e-05	60	4.03	12	0.81
MA1361.1	bHLH18	CRCGTKWWHCACGTGKN	6.87e-07	0.000336	105	7.06	38	2.55
MA0930.1	ABF3	ACACGTGT	8.22e-07	0.000402	91	6.12	29	1.95
MA1331.1	AT1G78700	YGCACGTGTGV	9.28e-07	0.000454	57	3.83	12	0.81
MA1062.1	TCP15	GGGCCCAC	1.08e-06	0.00053	108	7.26	40	2.69
MA1272.1	AT2G28810	TTYTTTTTTTTTWACTTTTTB	2.21e-06	0.00108	338	22.72	215	14.45
MA1373.1	IDD2	HABWAAACGACAAAA	2.42e-06	0.00118	125	8.4	53	3.56
MA1255.1	AT1G22810	GGHGGYGGCGGTGGH	3.38e-06	0.00165	103	6.92	39	2.62
MA1337.1	bZIP44	DWWGCTGACGTGGCA	3.52e-06	0.00172	28	1.88	1	0.07
MA1257.1	ERF9	YGGCGGHKRYGGCGGCGGMGR	4.02e-06	0.00196	24	1.61	0	0
MA1353.1	AT1G72740	RRRWTTAGGGTTTHK	6.6e-06	0.00323	75	5.04	23	1.55
MA1066.1	TCP23	GGGCCCAC	6.84e-06	0.00334	146	9.81	69	4.64
MA1341.1	bZIP53	DWTGCTGACGTGGCA	7.06e-06	0.00345	27	1.81	1	0.07
MA1037.1	MYB24	NDGTTAGGY	8.67e-06	0.00424	500	33.6	360	24.19
MA0970.1	CMTA3	CCGCGTNNN	8.74e-06	0.00427	295	19.83	184	12.37
MA1207.1	GT3a	RRCACGTGTHWAAWDTD	1.1e-05	0.00539	153	10.28	75	5.04
MA1012.1	AGL27	CTTTCYATTTTKGG	1.14e-05	0.0056	106	7.12	43	2.89
MA0562.1	PIF5	TCACGTGS	1.41e-05	0.00688	39	2.62	5	0.34
MA1334.1	GBF6	TGCCACGTCAGCAWH	1.47e-05	0.00719	26	1.75	1	0.07
MA1233.1	AT1G71450	CDCCRCCRCCDCCRCCGYCR	1.63e-05	0.00796	93	6.25	35	2.35
MA1277.1	Adof1	AAAAAVAAAAAGTARAAAAWR	2.03e-05	0.00991	111	7.46	45	3.02
MA1239.1	ERF104	CDCCDCCDCCGCCGCCRYH	2.97e-05	0.0145	56	3.76	15	1.01
MA1063.1	TCP19	TGGGSCCCAC	3.33e-05	0.0163	48	3.23	9	0.6
MA1362.1	bHLH77	RWDWNGBCACGTGMK	3.62e-05	0.0177	113	7.59	50	3.36
MA1262.1	ERF2	YCDCCDCCDCCGCCGCCRYYD	5.67e-05	0.0277	51	3.43	13	0.87
MA1222.1	AT1G44830	CCDCCDCCACCGMCA	5.95e-05	0.0291	87	5.85	34	2.28
MA1260.1	AT1G77640	KDNGDNGDHDDTGTCGGTGGH	6.47e-05	0.0316	77	5.17	28	1.88
MA1035.1	TCP4	GGGACCAC	6.63e-05	0.0324	65	4.37	21	1.41
MA1240.1	ERF10	NCCDCCNYCDCCGCCGCCRYH	7.25e-05	0.0354	65	4.37	21	1.41
MA1332.1	AT4G36780	YCACACGTGCR	7.8e-05	0.0381	44	2.96	10	0.67
MA1263.1	AT1G36060	DTKGKCGGTGGHGR	8.57e-05	0.0419	121	8.13	57	3.83
MA1291.1	TCP7	GTGGGRCCCAC	8.6e-05	0.0421	24	1.61	1	0.07
MA1246.1	LEP	DCCKCCGCCGYCDMHDCCKCC	0.000102	0.0498	59	3.97	18	1.21
MA1019.1	Glyma19g26560.1	GGGSCCCAC	0.000132	0.0646	47	3.16	10	0.67
MA1381.1	AT3G46070	HYHHYHTCACTCTHH	0.00014	0.0684	183	12.3	102	6.85
MA0935.1	NAC025	YACGTAAY	0.000166	0.0812	163	10.95	88	5.91
MA1279.1	COG1	RWAAAAADDAAAAAGTRAAAA	0.000182	0.0888	234	15.73	143	9.61
MA1098.1	ARALYDRAFT_484486	GGSCCCAC	0.000183	0.0896	65	4.37	22	1.48
MA1095.1	ARALYDRAFT_495258	GGSCCCAC	0.000183	0.0896	65	4.37	22	1.48
MA1068.1	TGA2	ACGTCAKC	0.000203	0.0994	45	3.02	10	0.67
MA0936.1	T11I18.17	ACACGCMA	0.000205	0.1	247	16.6	153	10.28
MA1097.1	ARALYDRAFT_493022	GGSMCCAC	0.000257	0.125	73	4.91	27	1.81
MA1160.1	AT1G14580	WWWWTTTTTGTCGTTTTSTK	0.00026	0.127	113	7.59	54	3.63
MA1065.1	TCP20	GGSCCCACHN	0.00029	0.142	50	3.36	12	0.81
MA1288.1	At1g72010	WWGTGGGHCCCAC	0.000352	0.172	22	1.48	1	0.07
MA1234.1	AT1G19210	DTGGWCGGTGRHGR	0.000378	0.185	53	3.56	15	1.01
MA1050.1	OsI_08196	GGGCCCAC	0.000427	0.209	86	5.78	35	2.35
MA1236.1	ESE3	HGGHGGHGGCGGCGGMGGW	0.000429	0.21	74	4.97	29	1.95
MA1417.1	O2	GTGCCACGTCATC	0.000485	0.237	75	5.04	30	2.02
MA1287.1	At5g08330	WGTGGGMCCCACNW	0.000486	0.238	70	4.7	26	1.75
MA1350.1	bZIP42	TGCTGACGTGGC	0.000487	0.238	22	1.48	2	0.13
MA1219.1	CEJ1	CCDYCDCCACCGMCA	0.000558	0.273	73	4.91	28	1.88
MA1273.1	dof4.2	AAADNAAAAAGGYAAAAAA	0.000598	0.292	36	2.42	6	0.4
MA1047.1	TGA5	VTGACGTV	0.000691	0.338	102	6.85	47	3.16
MA1403.1	BPC5	AGAGAGAGAGAGAGAGAGAGAGAGAGAGAG	0.000828	0.405	14	0.94	0	0
MA1285.1	At2g45680	CCATTWBHHGTGGGTCCCACM	0.0013	0.634	38	2.55	10	0.67
MA1348.1	TGA9	GMTGACGTCAY	0.00131	0.642	46	3.09	14	0.94
MA0588.1	TGA1	BSVTGACGTND	0.00135	0.66	27	1.81	3	0.2
MA1064.1	TCP2	RTGGKMCCAY	0.00152	0.745	39	2.62	8	0.54
MA1242.1	AT3G57600	CCDCCACCGCC	0.0016	0.781	50	3.36	16	1.08
MA1250.1	AT1G75490	CCDCCDCCACCGCCD	0.00186	0.91	93	6.25	44	2.96
MA1339.1	bZIP43	GCCACGTCAGCA	0.00187	0.915	29	1.95	6	0.4
MA1382.1	FAR1	HNYYCACGCGCYKHH	0.00211	1.03	18	1.21	1	0.07
MA1159.1	SGR5	AAAAWAAGACAAAAW	0.0022	1.07	171	11.49	102	6.85
MA1248.1	DREB26	YCNCCDYCDYCDCCACCGMC	0.00223	1.09	83	5.58	38	2.55
MA0096.1	bZIP910	MTGACGT	0.00254	1.24	99	6.65	49	3.29
MA1030.1	P0510F09.23	WRMCCTARNN	0.00291	1.42	103	6.92	49	3.29
MA0963.1	BHLH78	GCACGTGC	0.0032	1.56	70	4.7	30	2.02
MA0554.1	SOC1	WHTTTCCWTTTTTGG	0.0033	1.61	155	10.42	90	6.05
MA1232.1	AT4G28140	GDCGGYGGHGRHGRHGGNGR	0.00399	1.95	105	7.06	54	3.63
MA1231.1	ERF15	CDCCDCCGCCGCCRY	0.00409	2	66	4.44	28	1.88
MA1259.1	AT1G01250	DNHDKTGTCGGTGRH	0.00412	2.01	46	3.09	15	1.01
MA1225.1	ERF5	CCDCCGCCGCCGCCR	0.00414	2.03	57	3.83	22	1.48
MA0129.1	TGA1A	HACGTCA	0.00436	2.13	177	11.9	107	7.19
MA1335.1	TGA4	TGACGTCAKCA	0.00451	2.2	110	7.39	58	3.9
MA1412.1	TSAR2	NGCACGTGCN	0.00457	2.23	46	3.09	15	1.01
MA1031.1	OJ1581_H09.2	KKGGGCCCMM	0.00493	2.41	79	5.31	34	2.28
MA1156.1	JKD	WWWWTTTTTGTCKTTTTSTD	0.00528	2.58	149	10.01	88	5.91
MA0959.1	AIB	GCACGTGC	0.00627	3.07	121	8.13	67	4.5
MA1411.1	TSAR1	NGCACGTGCD	0.00657	3.21	87	5.85	43	2.89
MA0969.1	CMTA2	NNDVCGCGT	0.00676	3.31	270	18.15	187	12.57
MA1284.1	TCP1	WGTGGGCCCCMCBTHHYMWNNHKDKHHNNY	0.00698	3.41	35	2.35	10	0.67
MA1216.1	RAP21	DTGTCGGTGGHGR	0.0079	3.86	74	4.97	34	2.28
MA1379.1	SOL1	WTTWAAAATTTAAAW	0.00809	3.96	18	1.21	1	0.07
MA1265.1	AT4G31060	CCACCGACAMHDHYDHCNNH	0.00812	3.97	82	5.51	40	2.69
MA0556.1	AP3	WWCCAAAARWRGAAA	0.00978	4.78	213	14.31	141	9.48
MA0587.1	TCP16	GTGGACCCRS	0.01	4.9	74	4.97	34	2.28
