# Supplementary material for: Integration of ATAC-Seq and RNA-Seq Reveals the Role of FaTIP1 in Red Light-Induced Fruit Ripening in Strawberry
Source: Int J Mol Sci. 2025 Jan 9;26(2):511. doi: 10.3390/ijms26020511 (PMC11765184; doi:10.3390/ijms26020511)
Supplement: Supplementary file 1 [file ijms-26-00511-s001.zip › Table S5.xlsx]

## Sheet: Sheet1
	Your Current Organism:
	Fragaria vesca
	NCBI taxonomy Id: 57918
	Other names: European strawberry, F. vesca, Fragaria vesca L., alpine strawberry, wild strawberry, wood strawberry
	Your Input:	NAC083				Score
			XP_004310115.1	NAC transcription factor NAM-B2-like (251 aa)
	Predicted Functional Partners:
			XP_004291101.1	ABSCISIC ACID-INSENSITIVE 5-like protein 5-like		0.696
			XP_004295223.1	Beta-glucosidase 12-like		0.695
			XP_004299170.1	BTB/POZ and TAZ domain-containing protein 1-like		0.695
			XP_004303727.1	Calcium-dependent protein kinase sk5-like isoform 1; Upstream in-frame stop codon		0.648
			XP_004306432.1	Chlorophyll(ide) b reductase NOL, chloroplastic-like		0.626
			XP_004288023.1	Uncharacterized protein LOC101290893		0.596
			XP_004293685.1	Probable WRKY transcription factor 14-like		0.596
			XP_004295042.1	Uncharacterized protein LOC101295899		0.596
			XP_004309443.1	Transcription factor HBP-1b(c1)-like		0.596
			XP_004290104.1	Cytochrome b561 and domon domain-containing protein at3g07570; Putative ferric-chelate reductase 1-like		0.595
			XP_004299892.1	Transcription factor myb, plant; Transcription factor MYB3-like		0.595
			XP_004304271.1	SNF1-related protein kinase catalytic subunit alpha KIN10-like		0.595
			XP_004307564.1	Probable sulfate transporter 4.2-like		0.595
			XP_004294799.1	ABSCISIC ACID-INSENSITIVE 5-like protein 7-like		0.594
			XP_004287801.1	26S proteasome non-ATPase regulatory subunit 4-like		0.593
			XP_004289860.1	26S proteasome non-ATPase regulatory subunit 4-like		0.593
			XP_004296638.1	3-ketoacyl-CoA thiolase 2, peroxisomal-like		0.593
			XP_004307470.1	Protein phosphatase 2C 37-like		0.593
			Ferritin-3	Ferritin-1, chloroplastic-like		0.591
			XP_004287406.1	Probable chlorophyll(ide) b reductase NYC1, chloroplastic-like		0.546
	Your Input:	FaEOBII				Score
			XP_004304632.1	Myb-related protein 305-like (188 aa)
	Predicted Functional Partners:
			XP_004300239.1	Transcription factor MYC2-like		0.688
			XP_004306657.1	Transcription factor bHLH13-like		0.662
			XP_004293507.1	pre-mRNA-splicing factor SYF1-like		0.638
			XP_004291469.1	Transcription factor HY5-like		0.636
			XP_004287461.1	SNW domain-containing protein 1-like		0.632
			XP_004296851.1	Protein pleiotropic regulatory locus 1-like		0.631
			XP_004287655.1	Jasmonate zim domain-containing protein; Protein TIFY 10A-like		0.629
			XP_004297046.1	Transcription factor HY5-like		0.622
			XP_004296409.1	U-box domain-containing protein 72-like		0.612
			XP_004296816.1	Protein ALWAYS EARLY 3-like		0.61
			XP_004302418.1	Protein ALWAYS EARLY 2-like		0.61
			XP_004290728.1	pre-mRNA-splicing factor syf2-like		0.609
			XP_004304378.1	Protein CWC15 homolog A-like		0.609
			XP_004293626.1	Protein TIFY 5A-like		0.608
			XP_004297021.1	pre-mRNA-splicing factor ISY1 homolog		0.608
			XP_004299551.1	Pre-mrna-splicing factor spf27 homolog; Derived by automated computational analysis using gene prediction method: Gnomon. Supporting evidence includes similarity to: 134 ESTs, 1 Protein		0.608
			XP_004307078.1	Retinoblastoma-related protein-like		0.602
			XP_004291350.1	E3 ubiquitin-protein ligase CIP8-like		0.6
			XP_004300948.1	E3 ubiquitin-protein ligase RHA2A-like		0.6
			XP_004301413.1	E3 ubiquitin-protein ligase RNF38/44; RING-H2 finger protein ATL43-like		0.6
	Your Input:	TIP1				Score
			XP_004304478.1	Aquaporin TIP1-1-like (253 aa)
	Predicted Functional Partners:
			XP_004288882.1	Protein phosphatase 2C and cyclic nucleotide-binding/kinase domain-containing protein-like		0.81
			XP_004287146.1	Translation initiation factor if-3, chloroplastic-like; Translation initiation factor IF-3-like		0.6
			XP_004303916.1	Vacuolar protein sorting-associated protein 53 homolog		0.592
			Tankyrase	Putative ankyrin repeat protein RF_0381-like		0.584
			Syntaxin-121	Syntaxin-121-like		0.566
			Syntaxin-121-like	Syntaxin-121-like		0.566
			XP_004287249.1	Palmitoyltransferase zdhhc13/17; S-acyltransferase TIP1-like		0.559
			XP_004307068.1	Calcium-dependent protein kinase 1-like		0.555
			Villin-3-like	Villin-2-like		0.548
			XP_004289825.1	Mads-box transcription factor 23-like; MADS-box transcription factor 27-like		0.544
			XP_004298637.1	Short-chain dehydrogenase reductase 2a-like		0.532
			XP_004292247.1	ABC transporter C family member 5-like		0.526
			XP_004288143.1	Probable aquaporin SIP2-1-like		0.518
			XP_004291407.1	Potassium channel KAT3-like		0.514
			XP_004300903.1	Uncharacterized protein LOC101296108		0.505
			XP_004290159.1	Small subunit ribosomal protein s8e; 40S ribosomal protein S8-like		0.491
			XP_004293501.1	Auxin response factor 17-like		0.487
			XP_004294385.1	Calcium-dependent protein kinase 2-like; Calcium-dependent protein kinase 9-like		0.428
			XP_004293901.1	Auxin response factor 3-like		0.42
			XP_004306655.1	Auxin response factor 9-like		0.42
	Your Input:	QKY				Score
			XP_004294491.1	Uncharacterized protein LOC101292876 (1040 aa)
	Predicted Functional Partners:
			XP_004300766.1	Elicitor-responsive protein 3-like		0.69
			XP_004300454.1	Dna replication licensing factor mcm7; Protein PROLIFERA-like		0.599
			XP_004306820.1	Proline-rich protein haeiii subfamily 1-like; Uncharacterized protein LOC101313054		0.407
			XP_004306822.1	C2 domain-containing protein At1g63220-like isoform 2; Upstream in-frame stop codon		0.407
			XP_004306823.1	Elicitor-responsive protein 3-like		0.407
			XP_004306824.1	Elicitor-responsive protein 3-like		0.407
