# Supplementary material for: Integration of ATAC-Seq and RNA-Seq Reveals the Role of FaTIP1 in Red Light-Induced Fruit Ripening in Strawberry
Source: Int J Mol Sci. 2025 Jan 9;26(2):511. doi: 10.3390/ijms26020511 (PMC11765184; doi:10.3390/ijms26020511)
Supplement: Supplementary file 1 [file ijms-26-00511-s001.zip › Table S6.xlsx]

## Sheet: Sheet1
id	GL-1_count	GL-2_count	GL-3_count	RL-1_count	RL-2_count	RL-3_count	GL-1_fpkm	GL-2_fpkm	GL-3_fpkm	RL-1_fpkm	RL-2_fpkm	RL-3_fpkm	YEGR_mean	RED_mean	log2(fc)	PValue	FDR	Symbol	Description	KEGG_A_class	KEGG_B_class	Pathway	K_ID	GO Component	GO Function	GO Process
augustus_masked-Fvb3-2-processed-gene-28.3	640	578	639	2071	2299	1935	24.12	24.58	25.94	95.99	105.31	99.1	24.88	100.133	2.00886	1.69439e-173	9.30626e-169	--	PREDICTED: fruit protein pKIWI501-like [Fragaria vesca subsp. vesca] [Fragaria vesca]	-	-	-	-	-	-	-
maker-Fvb7-2-augustus-gene-116.38	1348	1092	1171	4209	3683	3782	41.17	37.62	38.49	158.04	136.63	156.86	39.0933	150.51	1.94486	4.47004e-149	1.22756e-144	PIP1-3	PREDICTED: aquaporin PIP1-3 [Fragaria vesca subsp. vesca] [Fragaria vesca]	-	-	-	-	GO:0016020//membrane	GO:0015267//channel activity	GO:0055085//transmembrane transport
maker-Fvb6-2-augustus-gene-124.27	299	246	305	1125	1097	955	7.32	6.79	8.03	33.9	32.65	31.77	7.38	32.7733	2.15083	2.4608e-112	4.50524e-108	AC97	PREDICTED: actin-like [Fragaria vesca subsp. vesca] [Fragaria vesca]	-	-	-	-	-	-	-
maker-Fvb6-4-augustus-gene-191.18	1235	1084	1198	2949	2661	2615	29.97	29.69	31.31	88.03	78.48	86.23	30.3233	84.2467	1.47419	8.01138e-97	1.10004e-92	AC97	PREDICTED: actin-like [Fragaria vesca subsp. vesca] [Fragaria vesca]	-	-	-	-	-	-	-
maker-Fvb3-2-snap-gene-252.39	4942	4603	4616	1190	1568	981	148.22	155.77	149.06	43.89	57.15	39.97	151.017	47.0033	-1.68387	3.42339e-83	3.13378e-79	--	PREDICTED: metallothionein-like protein type 2 [Malus domestica]	-	-	-	-	-	-	-
maker-Fvb7-1-augustus-gene-187.31	490	435	504	1356	1241	1285	14.73	14.75	16.31	50.15	45.35	52.48	15.2633	49.3267	1.6923	2.67842e-76	2.10157e-72	PIP1-3	PREDICTED: aquaporin PIP1-3 [Fragaria vesca subsp. vesca] [Fragaria vesca]	-	-	-	-	GO:0016020//membrane	GO:0015267//channel activity	GO:0055085//transmembrane transport
maker-Fvb7-2-augustus-gene-182.44	68	95	79	469	471	358	1.74	2.74	2.17	14.73	14.6	12.41	2.21667	13.9133	2.65	2.24956e-62	1.54444e-58	PIP1-3	PREDICTED: aquaporin PIP1-3 [Fragaria vesca subsp. vesca] [Fragaria vesca]	-	-	-	-	GO:0016020//membrane	GO:0015267//channel activity	GO:0055085//transmembrane transport
maker-Fvb2-3-snap-gene-33.59	357	283	322	825	803	831	5.06	4.51	4.91	14.36	13.81	15.98	4.82667	14.7167	1.60835	2.89726e-54	1.7681e-50	JMT	PREDICTED: jasmonate O-methyltransferase-like [Fragaria vesca subsp. vesca] [Fragaria vesca]	Metabolism;Metabolism	Global and overview maps;Lipid metabolism	ko01110//Biosynthesis of secondary metabolites;ko00592//alpha-Linolenic acid metabolism	K08241;K08241	-	GO:0008168//methyltransferase activity	-
maker-Fvb6-2-augustus-gene-177.27	747	582	666	1505	1349	1227	20.96	18.45	20.12	51.98	46.04	46.79	19.8433	48.27	1.28247	8.54105e-53	4.26462e-49	PIP2-1	PREDICTED: aquaporin PIP2-1-like [Fragaria vesca subsp. vesca] [Fragaria vesca]	-	-	-	-	GO:0016020//membrane	GO:0015267//channel activity	GO:0055085//transmembrane transport
maker-Fvb7-4-augustus-gene-112.33	378	388	368	941	864	893	11.7	13.57	12.25	35.85	32.51	37.54	12.5067	35.3	1.49697	1.72975e-50	6.78604e-47	PIP1-3	PREDICTED: aquaporin PIP1-3 [Fragaria vesca subsp. vesca] [Fragaria vesca]	-	-	-	-	GO:0016020//membrane	GO:0015267//channel activity	GO:0055085//transmembrane transport
augustus_masked-Fvb2-2-processed-gene-205.8	99	96	136	444	423	413	5.55	6.05	8.2	30.6	28.84	31.5	6.6	30.3133	2.19941	4.63276e-48	1.69633e-44	SN1	PREDICTED: peamaclein-like [Pyrus x bretschneideri]	-	-	-	-	-	-	-
maker-Fvb3-1-augustus-gene-259.46	144	135	132	441	436	427	3.22	3.4	3.18	12.13	11.83	12.95	3.26667	12.3033	1.91316	1.21196e-47	4.16036e-44	CYP716A15	PREDICTED: beta-amyrin 28-oxidase-like [Fragaria vesca subsp. vesca] [Fragaria vesca]	-	-	-	-	-	GO:0005506//iron ion binding;GO:0016705//oxidoreductase activity, acting on paired donors, with incorporation or reduction of molecular oxygen;GO:0020037//heme binding	GO:0055114//oxidation-reduction process
maker-Fvb7-1-augustus-gene-175.33	147	122	117	439	406	380	4.4	4.12	3.78	16.18	14.78	15.44	4.1	15.4667	1.91547	1.24365e-44	4.01802e-41	PIP1-3	PREDICTED: aquaporin PIP1-3 [Fragaria vesca subsp. vesca] [Fragaria vesca]	-	-	-	-	GO:0016020//membrane	GO:0015267//channel activity	GO:0055085//transmembrane transport
augustus_masked-Fvb5-2-processed-gene-208.1	227	160	190	589	526	597	2.86	2.28	2.57	9.12	8.05	10.22	2.57	9.13	1.82885	1.15045e-43	3.32564e-40	QKY	PREDICTED: protein QUIRKY [Prunus mume]	-	-	-	-	-	-	-
maker-Fvb3-1-augustus-gene-315.53	101	64	81	333	332	305	3.83	2.74	3.3	15.54	15.32	15.72	3.29	15.5267	2.23859	2.91736e-43	8.01165e-40	--	-	-	-	-	-	-	-	-
maker-Fvb6-3-augustus-gene-302.18	3031	2567	2844	5010	4515	5091	105.54	100.83	106.59	214.52	191.02	240.74	104.32	215.427	1.04618	1.09399e-41	2.86125e-38	TIP1-1	PREDICTED: aquaporin TIP1-1-like [Fragaria vesca subsp. vesca] [Fragaria vesca]	-	-	-	-	GO:0016020//membrane	GO:0015267//channel activity	GO:0055085//transmembrane transport
maker-Fvb6-1-snap-gene-256.50	200	221	189	571	519	513	2.5	3.11	2.54	8.77	7.87	8.7	2.71667	8.44667	1.63654	3.16545e-40	7.90269e-37	PIP2-1	Aquaporin-like protein [Cynara cardunculus var. scolymus] [Cynara cardunculus]	-	-	-	-	GO:0016020//membrane	GO:0015267//channel activity	GO:0055085//transmembrane transport
maker-Fvb3-2-augustus-gene-252.28	485	415	377	80	91	83	29.11	28.11	24.34	5.94	6.65	6.73	27.1867	6.44	-2.07777	3.68426e-39	8.79531e-36	--	metallothionein 1a [Populus trichocarpa x Populus deltoides]	-	-	-	-	-	GO:0046872//metal ion binding	-
maker-Fvb6-3-augustus-gene-215.34	167	107	155	473	427	407	3.39	2.45	3.38	11.8	10.51	11.21	3.07333	11.1733	1.86218	3.84326e-39	8.79531e-36	AC97	PREDICTED: actin-like [Fragaria vesca subsp. vesca] [Fragaria vesca]	-	-	-	-	-	-	-
maker-Fvb4-3-augustus-gene-206.55	235	246	233	24	14	16	8.99	10.62	9.6	1.11	0.65	0.81	9.73667	0.856667	-3.50662	5.19285e-39	1.14085e-35	EP3	PREDICTED: endochitinase PR4-like [Fragaria vesca subsp. vesca] [Fragaria vesca]	Metabolism;Metabolism	Global and overview maps;Carbohydrate metabolism	ko01100//Metabolic pathways;ko00520//Amino sugar and nucleotide sugar metabolism	K01183;K01183	-	GO:0004568//chitinase activity;GO:0008061//chitin binding	GO:0005975//carbohydrate metabolic process;GO:0006032//chitin catabolic process;GO:0016998//cell wall macromolecule catabolic process
augustus_masked-Fvb2-2-processed-gene-100.3	449	365	443	900	844	904	14.34	13.17	15.25	35.36	32.77	39.24	14.2533	35.79	1.32826	1.33874e-38	2.82803e-35	EXL5	PREDICTED: protein EXORDIUM-like 5 [Fragaria vesca subsp. vesca] [Fragaria vesca]	-	-	-	-	-	-	-
maker-Fvb6-4-augustus-gene-303.32	324	297	324	616	677	590	11.41	11.8	12.28	26.7	29.02	28.26	11.83	27.9933	1.24263	7.56354e-35	1.48364e-31	--	PREDICTED: major latex allergen Hev b 5-like [Fragaria vesca subsp. vesca] [Fragaria vesca]	-	-	-	-	-	-	-
augustus_masked-Fvb3-2-processed-gene-5.4	225	202	188	20	18	26	13.29	13.45	11.95	1.43	1.3	2.06	12.8967	1.59667	-3.01386	7.14994e-31	1.30901e-27	WIN1	PREDICTED: pathogenesis-related protein PR-4-like [Fragaria vesca subsp. vesca] [Fragaria vesca]	-	-	-	-	-	-	GO:0042742//defense response to bacterium;GO:0050832//defense response to fungus
maker-Fvb5-1-augustus-gene-194.34	231	230	231	500	500	436	4.01	4.5	4.31	10.69	10.55	10.29	4.27333	10.51	1.29833	4.57377e-30	7.8503e-27	NOB1	PREDICTED: RNA-binding protein NOB1 [Fragaria vesca subsp. vesca] [Fragaria vesca]	-	-	-	-	-	GO:0004521//endoribonuclease activity	GO:0000469//cleavage involved in rRNA processing;GO:0042274//ribosomal small subunit biogenesis
maker-Fvb3-4-augustus-gene-46.35	303	264	270	52	67	46	7.74	7.61	7.41	1.63	2.08	1.59	7.58667	1.76667	-2.10244	1.30703e-28	2.05107e-25	At2g30020	PREDICTED: probable protein phosphatase 2C 25 [Fragaria vesca subsp. vesca] [Fragaria vesca]	-	-	-	-	-	GO:0003824//catalytic activity;GO:0004722//protein serine/threonine phosphatase activity;GO:0043169//cation binding	GO:0006470//protein dephosphorylation
maker-Fvb5-1-snap-gene-194.54	358	319	329	596	675	550	4.19	4.21	4.15	8.58	9.61	8.75	4.18333	8.98	1.10206	1.90207e-28	2.90193e-25	RCD1	PREDICTED: inactive poly [ADP-ribose] polymerase RCD1-like [Fragaria vesca subsp. vesca] [Fragaria vesca]	-	-	-	-	-	GO:0003950//NAD+ ADP-ribosyltransferase activity	-
maker-Fvb6-3-augustus-gene-305.43	104	68	89	260	264	222	3.22	2.36	2.96	9.87	9.91	9.33	2.84667	9.70333	1.76921	1.68238e-25	2.25373e-22	PIP2-1	PREDICTED: aquaporin PIP2-1-like [Fragaria vesca subsp. vesca] [Fragaria vesca]	-	-	-	-	GO:0016020//membrane	GO:0015267//channel activity	GO:0055085//transmembrane transport
maker-Fvb6-4-augustus-gene-119.30	221	171	179	24	23	30	8.74	7.63	7.61	1.17	1.11	1.61	7.99333	1.29667	-2.62399	2.14046e-25	2.79911e-22	TL1	thaumatin-like protein, partial [Fragaria chiloensis]	-	-	-	-	-	-	-
maker-Fvb3-4-augustus-gene-5.28	265	226	244	497	480	419	4.95	4.77	4.91	11.43	10.91	10.65	4.87667	10.9967	1.1731	2.27711e-25	2.90855e-22	--	PREDICTED: uncharacterized protein LOC101315128 [Fragaria vesca subsp. vesca] [Fragaria vesca]	-	-	-	-	-	-	-
maker-Fvb5-2-augustus-gene-142.21	746	648	703	291	294	246	19.38	18.99	19.65	9.28	9.26	8.67	19.34	9.07	-1.09241	1.48586e-24	1.6655e-21	XTH30	PREDICTED: probable xyloglucan endotransglucosylase/hydrolase protein 30 [Fragaria vesca subsp. vesca] [Fragaria vesca]	-	-	-	-	GO:0005618//cell wall;GO:0048046//apoplast	GO:0004553//hydrolase activity, hydrolyzing O-glycosyl compounds;GO:0016762//xyloglucan:xyloglucosyl transferase activity	GO:0005975//carbohydrate metabolic process;GO:0006073//cellular glucan metabolic process;GO:0010411//xyloglucan metabolic process;GO:0042546//cell wall biogenesis
maker-Fvb3-3-augustus-gene-44.66	635	583	596	210	228	232	14.28	14.79	14.42	5.81	6.22	7.08	14.4967	6.37	-1.18636	6.86139e-23	7.38931e-20	CYP716A12	PREDICTED: beta-amyrin 28-oxidase-like [Fragaria vesca subsp. vesca] [Fragaria vesca]	-	-	-	-	-	GO:0005506//iron ion binding;GO:0016705//oxidoreductase activity, acting on paired donors, with incorporation or reduction of molecular oxygen;GO:0020037//heme binding	GO:0055114//oxidation-reduction process
snap_masked-Fvb6-2-processed-gene-166.24	130	123	117	6	3	6	4.54	4.83	4.4	0.26	0.13	0.28	4.59	0.223333	-4.36122	8.24732e-23	8.71108e-20	TL1	thaumatin-like protein, partial [Fragaria chiloensis]	-	-	-	-	-	-	-
maker-Fvb1-3-snap-gene-1.70	142	123	147	11	18	7	2.04	1.99	2.27	0.19	0.31	0.14	2.1	0.213333	-3.29921	1.04216e-22	1.08e-19	ENOD16	PREDICTED: blue copper protein-like [Fragaria vesca subsp. vesca] [Fragaria vesca]	-	-	-	-	-	GO:0009055//electron carrier activity	-
maker-Fvb6-2-augustus-gene-167.32	361	309	388	651	597	635	11.88	11.47	13.73	26.34	23.88	28.38	12.36	26.2	1.08389	3.16402e-22	2.94544e-19	TIP1-1	PREDICTED: aquaporin TIP1-1-like [Fragaria vesca subsp. vesca] [Fragaria vesca]	-	-	-	-	GO:0016020//membrane	GO:0015267//channel activity	GO:0055085//transmembrane transport
maker-Fvb3-3-augustus-gene-235.23	288	262	279	68	62	74	16.34	16.8	17.01	4.74	4.27	5.73	16.7167	4.91333	-1.76651	5.26617e-22	4.74162e-19	--	metallothionein 1a [Populus trichocarpa x Populus deltoides]	-	-	-	-	-	GO:0046872//metal ion binding	-
maker-Fvb6-1-augustus-gene-240.28	178	126	162	26	11	15	6.86	5.49	6.72	1.23	0.52	0.79	6.35667	0.846667	-2.9084	1.27106e-21	1.126e-18	TL1	thaumatin-like protein, partial [Fragaria chiloensis]	-	-	-	-	-	-	-
maker-Fvb5-1-augustus-gene-193.28	183	140	184	430	376	295	4.47	3.85	4.83	12.91	11.15	9.79	4.38333	11.2833	1.36409	2.74591e-21	2.2851e-18	XTH30	PREDICTED: probable xyloglucan endotransglucosylase/hydrolase protein 30 [Fragaria vesca subsp. vesca] [Fragaria vesca]	-	-	-	-	GO:0005618//cell wall;GO:0048046//apoplast	GO:0004553//hydrolase activity, hydrolyzing O-glycosyl compounds;GO:0016762//xyloglucan:xyloglucosyl transferase activity	GO:0005975//carbohydrate metabolic process;GO:0006073//cellular glucan metabolic process;GO:0010411//xyloglucan metabolic process;GO:0042546//cell wall biogenesis
maker-Fvb6-3-snap-gene-191.49	80	56	87	222	219	180	4.85	3.85	5.72	16.65	16.24	14.91	4.80667	15.9333	1.72894	2.29641e-20	1.80183e-17	--	PREDICTED: cysteine-rich and transmembrane domain-containing protein A [Fragaria vesca subsp. vesca] [Fragaria vesca]	-	-	-	-	-	-	-
maker-Fvb3-2-augustus-gene-6.52	58	54	57	196	164	159	1.55	1.63	1.62	6.4	5.28	5.71	1.6	5.79667	1.85715	2.42777e-20	1.87807e-17	--	DUF642 domain-containing protein, partial [Cephalotus follicularis]	-	-	-	-	-	-	-
maker-Fvb3-2-augustus-gene-188.26	129	113	115	11	14	3	3.18	3.13	3.05	0.33	0.42	0.09	3.12	0.28	-3.47805	2.5758e-20	1.96491e-17	VIT_06s0061g00120	beta-1,3-glucanase [Fragaria x ananassa]	-	-	-	-	-	GO:0004553//hydrolase activity, hydrolyzing O-glycosyl compounds	GO:0005975//carbohydrate metabolic process
augustus_masked-Fvb2-2-processed-gene-57.5	135	133	126	20	14	14	4.02	4.44	4.04	0.73	0.51	0.56	4.16667	0.6	-2.79586	8.27578e-20	5.98077e-17	BG	PREDICTED: basic 7S globulin 2-like [Fragaria vesca subsp. vesca] [Fragaria vesca]	-	-	-	-	-	GO:0004190//aspartic-type endopeptidase activity	GO:0006508//proteolysis
maker-Fvb7-3-snap-gene-222.31	490	478	478	177	207	163	18.78	20.7	19.73	8.33	9.66	8.48	19.7367	8.82333	-1.16148	2.08565e-19	1.48769e-16	--	PREDICTED: repetitive proline-rich cell wall protein 1-like [Fragaria vesca subsp. vesca] [Fragaria vesca]	-	-	-	-	-	-	-
augustus_masked-Fvb5-3-processed-gene-63.6	68	72	77	193	191	210	0.95	1.15	1.16	3.33	3.26	3.99	1.08667	3.52667	1.6984	2.96014e-19	2.08439e-16	QKY	PREDICTED: protein QUIRKY [Prunus mume]	-	-	-	-	-	-	-
maker-Fvb4-4-snap-gene-127.29	105	126	127	16	8	9	1.83	2.47	2.38	0.35	0.18	0.22	2.22667	0.25	-3.15489	3.27441e-19	2.2765e-16	STP13	PREDICTED: sugar transport protein 13 [Fragaria vesca subsp. vesca] [Fragaria vesca]	-	-	-	-	GO:0016020//membrane;GO:0016021//integral component of membrane	GO:0005215//transporter activity;GO:0022857//transmembrane transporter activity	GO:0055085//transmembrane transport
maker-Fvb6-4-snap-gene-237.56	350	270	298	555	493	501	11.35	9.86	10.4	22.1	19.42	22.05	10.5367	21.19	1.00797	5.44737e-19	3.73989e-16	TIP2-1	PREDICTED: aquaporin TIP2-1 [Fragaria vesca subsp. vesca] [Fragaria vesca]	-	-	-	-	GO:0016020//membrane	GO:0015267//channel activity	GO:0055085//transmembrane transport
augustus_masked-Fvb7-3-processed-gene-131.12	54	35	43	161	132	164	1.49	1.09	1.28	5.52	4.45	6.21	1.28667	5.39333	2.06754	9.805e-19	6.33564e-16	FLA10	PREDICTED: fasciclin-like arabinogalactan protein 10 [Fragaria vesca subsp. vesca] [Fragaria vesca]	-	-	-	-	-	-	-
maker-Fvb6-3-augustus-gene-407.63	88	80	78	202	228	174	1.85	1.9	1.76	5.23	5.81	4.96	1.83667	5.33333	1.53795	1.8344e-18	1.15808e-15	CER26	PREDICTED: protein ECERIFERUM 1-like [Fragaria vesca subsp. vesca] [Fragaria vesca]	-	-	-	-	-	GO:0016747//transferase activity, transferring acyl groups other than amino-acyl groups	-
augustus_masked-Fvb6-1-processed-gene-41.7	261	226	291	461	432	480	9.99	9.76	11.97	21.65	20.04	24.92	10.5733	22.2033	1.07035	8.12896e-17	4.60284e-14	EXL5	PREDICTED: protein EXORDIUM-like 5 [Fragaria vesca subsp. vesca] [Fragaria vesca]	-	-	-	-	-	-	-
maker-Fvb1-1-augustus-gene-266.50	469	343	401	117	178	97	16.34	13.47	15.05	5	7.53	4.59	14.9533	5.70667	-1.38975	1.63816e-16	8.8644e-14	--	PREDICTED: uncharacterized protein LOC101307251 [Fragaria vesca subsp. vesca] [Fragaria vesca]	-	-	-	-	-	GO:0008083//growth factor activity	-
maker-Fvb1-2-snap-gene-279.21	133	131	107	249	264	246	1.3	1.44	1.13	2.99	3.13	3.27	1.29	3.13	1.27879	1.88094e-16	1.003e-13	Ipo5	PREDICTED: importin-5-like [Fragaria vesca subsp. vesca] [Fragaria vesca]	-	-	-	-	-	GO:0005515//protein binding	GO:0006606//protein import into nucleus
maker-Fvb3-2-snap-gene-254.34	141	133	134	298	250	271	3.98	4.23	4.07	10.31	8.53	10.34	4.09333	9.72667	1.24867	2.03959e-16	1.07714e-13	EXPA6	PREDICTED: expansin-A6 [Fragaria vesca subsp. vesca] [Fragaria vesca]	-	-	-	-	GO:0005576//extracellular region	-	GO:0009664//plant-type cell wall organization
maker-Fvb7-2-augustus-gene-82.45	326	326	322	109	133	88	5.7	6.43	6.06	2.34	2.82	2.1	6.06333	2.42	-1.3251	2.17198e-16	1.13613e-13	PBL19	PREDICTED: probable receptor-like protein kinase At5g47070 [Fragaria vesca subsp. vesca] [Fragaria vesca]	-	-	-	-	-	GO:0004672//protein kinase activity;GO:0005524//ATP binding	GO:0006468//protein phosphorylation
maker-Fvb2-2-augustus-gene-130.25	274	223	278	504	411	415	9.97	9.15	10.87	22.55	18.17	20.5	9.99667	20.4067	1.02952	2.54776e-16	1.29568e-13	--	ABA-, stress- and ripening-induced protein [Fragaria x ananassa]	-	-	-	-	-	-	-
maker-Fvb3-2-snap-gene-12.54	267	232	266	91	76	65	2.24	2.19	2.39	0.94	0.77	0.74	2.27333	0.816667	-1.47699	4.77887e-16	2.38613e-13	PPO	PREDICTED: polyphenol oxidase, chloroplastic-like [Fragaria vesca subsp. vesca] [Fragaria vesca]	Metabolism;Metabolism;Metabolism;Metabolism	Global and overview maps;Global and overview maps;Amino acid metabolism;Biosynthesis of other secondary metabolites	ko01100//Metabolic pathways;ko01110//Biosynthesis of secondary metabolites;ko00350//Tyrosine metabolism;ko00950//Isoquinoline alkaloid biosynthesis	K00422;K00422;K00422;K00422	-	GO:0004097//catechol oxidase activity;GO:0016491//oxidoreductase activity	GO:0055114//oxidation-reduction process
maker-Fvb7-3-augustus-gene-82.54	203	187	181	345	329	311	8.64	8.97	8.3	18.04	17.01	18.01	8.63667	17.6867	1.03412	1.32088e-15	6.30854e-13	LBD1	PREDICTED: LOB domain-containing protein 1-like [Fragaria vesca subsp. vesca] [Fragaria vesca]	-	-	-	-	-	-	-
maker-Fvb6-3-snap-gene-60.55	106	99	71	206	215	208	1.15	1.21	0.82	2.75	2.84	3.06	1.06	2.88333	1.44367	1.41277e-15	6.57584e-13	At2g32990	PREDICTED: protein NRT1/ PTR FAMILY 6.4 [Fragaria vesca subsp. vesca] [Fragaria vesca]	-	-	-	-	GO:0016020//membrane	GO:0003824//catalytic activity;GO:0004553//hydrolase activity, hydrolyzing O-glycosyl compounds;GO:0022857//transmembrane transporter activity	GO:0005975//carbohydrate metabolic process;GO:0055085//transmembrane transport
maker-Fvb1-4-augustus-gene-95.46	126	91	112	232	234	202	2.18	1.78	2.09	4.93	4.92	4.74	2.01667	4.86333	1.26997	4.44085e-15	1.99926e-12	SQE3	PREDICTED: squalene epoxidase 3-like [Fragaria vesca subsp. vesca] [Fragaria vesca]	Metabolism;Metabolism;Metabolism;Metabolism	Global and overview maps;Global and overview maps;Metabolism of terpenoids and polyketides;Lipid metabolism	ko01100//Metabolic pathways;ko01110//Biosynthesis of secondary metabolites;ko00909//Sesquiterpenoid and triterpenoid biosynthesis;ko00100//Steroid biosynthesis	K00511;K00511;K00511;K00511	GO:0016021//integral component of membrane	GO:0004506//squalene monooxygenase activity;GO:0050660//flavin adenine dinucleotide binding	GO:0016126//sterol biosynthetic process;GO:0055114//oxidation-reduction process
maker-Fvb5-1-augustus-gene-138.45	27	31	20	104	109	84	0.52	0.67	0.43	2.51	2.6	2.23	0.54	2.44667	2.17979	7.11159e-15	3.14998e-12	NAC071	PREDICTED: protein ATAF2-like [Fragaria vesca subsp. vesca] [Fragaria vesca]	-	-	-	-	-	GO:0003677//DNA binding	GO:0006355//regulation of transcription, DNA-templated
maker-Fvb2-3-augustus-gene-77.42	73	94	103	231	218	174	1.24	1.81	1.89	4.87	4.52	4.03	1.64667	4.47333	1.4418	8.15225e-15	3.5536e-12	At5g34940	PREDICTED: heparanase-like protein 3 isoform X1 [Prunus mume]	Metabolism;Metabolism	Global and overview maps;Glycan biosynthesis and metabolism	ko01100//Metabolic pathways;ko00531//Glycosaminoglycan degradation	K07964;K07964	GO:0016020//membrane	GO:0016798//hydrolase activity, acting on glycosyl bonds	-
snap_masked-Fvb2-1-processed-gene-187.30	90	86	111	10	12	13	5.02	5.43	6.7	0.71	0.83	0.99	5.71667	0.843333	-2.761	1.32107e-14	5.6247e-12	--	PREDICTED: uncharacterized protein LOC105349822 [Fragaria vesca subsp. vesca] [Fragaria vesca]	-	-	-	-	-	-	-
maker-Fvb4-3-augustus-gene-224.52	99	68	96	4	12	10	3.73	2.88	3.89	0.2	0.55	0.54	3.5	0.43	-3.02495	4.44827e-14	1.77041e-11	EP3	class IV chitinase [Fragaria x ananassa]	Metabolism;Metabolism	Global and overview maps;Carbohydrate metabolism	ko01100//Metabolic pathways;ko00520//Amino sugar and nucleotide sugar metabolism	K01183;K01183	-	GO:0004568//chitinase activity;GO:0008061//chitin binding	GO:0005975//carbohydrate metabolic process;GO:0006032//chitin catabolic process;GO:0016998//cell wall macromolecule catabolic process
augustus_masked-Fvb3-1-processed-gene-296.7	71	84	68	3	2	7	1.5	1.99	1.55	0.08	0.06	0.21	1.68	0.116667	-3.848	4.82648e-14	1.8935e-11	PPO	PREDICTED: polyphenol oxidase, chloroplastic-like [Fragaria vesca subsp. vesca] [Fragaria vesca]	Metabolism;Metabolism;Metabolism;Metabolism	Global and overview maps;Global and overview maps;Amino acid metabolism;Biosynthesis of other secondary metabolites	ko01100//Metabolic pathways;ko01110//Biosynthesis of secondary metabolites;ko00350//Tyrosine metabolism;ko00950//Isoquinoline alkaloid biosynthesis	K00422;K00422;K00422;K00422	-	GO:0004097//catechol oxidase activity;GO:0016491//oxidoreductase activity	GO:0046148//pigment biosynthetic process;GO:0055114//oxidation-reduction process
maker-Fvb1-4-snap-gene-88.55	99	94	95	208	186	243	5.47	5.82	5.6	14.03	12.41	18.12	5.63	14.8533	1.39958	5.1767e-14	2.01191e-11	--	PREDICTED: classical arabinogalactan protein 4 [Fragaria vesca subsp. vesca] [Fragaria vesca]	-	-	-	-	-	-	-
maker-Fvb6-3-augustus-gene-319.44	108	92	84	203	203	176	3.19	3.05	2.67	7.37	7.29	7.06	2.97	7.24	1.28553	8.34385e-14	3.09647e-11	PIP2-1	PREDICTED: aquaporin PIP2-1-like [Fragaria vesca subsp. vesca] [Fragaria vesca]	-	-	-	-	GO:0016020//membrane	GO:0015267//channel activity	GO:0055085//transmembrane transport
maker-Fvb5-4-augustus-gene-99.52	95	82	93	10	12	14	2.46	2.4	2.6	0.31	0.37	0.5	2.48667	0.393333	-2.66039	1.44837e-13	5.26823e-11	DLO2	PREDICTED: flavonol synthase 3-like [Fragaria vesca subsp. vesca] [Fragaria vesca]	-	-	-	-	-	GO:0016491//oxidoreductase activity	GO:0055114//oxidation-reduction process
maker-Fvb3-3-augustus-gene-255.28	163	126	125	32	31	30	4.14	3.6	3.41	1	0.96	1.02	3.71667	0.993333	-1.90366	1.60961e-13	5.81621e-11	At2g30020	PREDICTED: probable protein phosphatase 2C 25 [Fragaria vesca subsp. vesca] [Fragaria vesca]	-	-	-	-	-	GO:0003824//catalytic activity;GO:0004722//protein serine/threonine phosphatase activity;GO:0043169//cation binding	GO:0006470//protein dephosphorylation
MSTRG.2208	78	62	64	2	5	3	2.9	2.63	2.57	0.08	0.23	0.15	2.7	0.153333	-4.13822	2.3177e-13	8.32009e-11	--	PREDICTED: protein AUXIN-REGULATED GENE INVOLVED IN ORGAN SIZE-like [Pyrus x bretschneideri]	-	-	-	-	GO:0043231//intracellular membrane-bounded organelle	-	GO:0009733//response to auxin;GO:0040007//growth;GO:0042127//regulation of cell proliferation;GO:0043401//steroid hormone mediated signaling pathway
maker-Fvb1-3-augustus-gene-140.22	74	78	82	9	8	8	1.35	1.6	1.61	0.2	0.18	0.2	1.52	0.193333	-2.97491	2.92935e-13	1.04475e-10	AAO	PREDICTED: L-ascorbate oxidase [Fragaria vesca subsp. vesca] [Fragaria vesca]	-	-	-	-	GO:0005576//extracellular region	GO:0005507//copper ion binding;GO:0016491//oxidoreductase activity	GO:0055114//oxidation-reduction process
maker-Fvb2-3-augustus-gene-102.66	184	154	174	322	275	281	5.61	5.29	5.7	12.07	10.18	11.63	5.53333	11.2933	1.02925	3.13579e-13	1.11116e-10	AUX28	PREDICTED: auxin-induced protein AUX28-like [Fragaria vesca subsp. vesca] [Fragaria vesca]	-	-	-	-	GO:0005634//nucleus	GO:0005515//protein binding	GO:0006355//regulation of transcription, DNA-templated
MSTRG.21038	176	164	186	57	36	45	17.46	18.29	19.79	6.91	4.27	6	18.5133	5.72667	-1.6928	3.50504e-13	1.21842e-10	--	metallothionein 1a [Populus trichocarpa x Populus deltoides]	-	-	-	-	GO:0030529//intracellular ribonucleoprotein complex	GO:0043167//ion binding	-
maker-Fvb7-4-augustus-gene-12.25	169	141	159	263	275	269	2.37	2.22	2.39	4.52	4.66	5.1	2.32667	4.76	1.0327	5.1302e-13	1.72866e-10	PME34	PREDICTED: probable pectinesterase/pectinesterase inhibitor 34 [Fragaria vesca subsp. vesca] [Fragaria vesca]	-	-	-	-	-	GO:0004857//enzyme inhibitor activity;GO:0030599//pectinesterase activity	GO:0042545//cell wall modification
maker-Fvb1-4-augustus-gene-4.53	201	237	209	58	77	63	1.79	2.38	2.01	0.64	0.83	0.76	2.06	0.743333	-1.47056	5.86481e-13	1.96414e-10	ALDH2C4	PREDICTED: aldehyde dehydrogenase family 2 member C4-like [Fragaria vesca subsp. vesca] [Fragaria vesca]	Metabolism	Biosynthesis of other secondary metabolites	ko00940//Phenylpropanoid biosynthesis	K12355	-	GO:0016491//oxidoreductase activity;GO:0016620//oxidoreductase activity, acting on the aldehyde or oxo group of donors, NAD or NADP as acceptor	GO:0055114//oxidation-reduction process
augustus_masked-Fvb5-4-processed-gene-11.2	94	81	85	12	14	11	3.82	3.72	3.72	0.6	0.68	0.63	3.75333	0.636667	-2.55956	6.53583e-13	2.16249e-10	--	Methyltransferase type 11 [Corchorus capsularis]	-	-	-	-	-	GO:0008168//methyltransferase activity	-
MSTRG.16355	20	25	23	97	68	98	1.19	1.68	1.48	7.11	4.91	7.93	1.45	6.65	2.1973	1.33782e-12	4.29699e-10	At3g13560	PREDICTED: PLASMODESMATA CALLOSE-BINDING PROTEIN 5-like isoform X2 [Fragaria vesca subsp. vesca] [Fragaria vesca]	-	-	-	-	GO:0016020//membrane	GO:0016787//hydrolase activity	-
maker-Fvb4-3-augustus-gene-206.54	302	269	280	126	96	90	11.17	11.23	11.16	5.72	4.33	4.53	11.1867	4.86	-1.20275	1.42769e-12	4.55898e-10	EP3	PREDICTED: chitinase 4-like [Fragaria vesca subsp. vesca] [Fragaria vesca]	Metabolism;Metabolism	Global and overview maps;Carbohydrate metabolism	ko01100//Metabolic pathways;ko00520//Amino sugar and nucleotide sugar metabolism	K01183;K01183	-	GO:0004568//chitinase activity	GO:0005975//carbohydrate metabolic process;GO:0006032//chitin catabolic process;GO:0016998//cell wall macromolecule catabolic process
maker-Fvb2-3-augustus-gene-39.67	125	129	124	284	204	252	2.75	3.21	2.96	7.72	5.46	7.56	2.97333	6.91333	1.2173	1.4743e-12	4.68061e-10	TUBB	PREDICTED: tubulin beta chain-like [Fragaria vesca subsp. vesca] [Fragaria vesca]	Cellular Processes	Transport and catabolism	ko04145//Phagosome	K07375	GO:0005874//microtubule	GO:0003924//GTPase activity;GO:0005200//structural constituent of cytoskeleton;GO:0005525//GTP binding	GO:0007017//microtubule-based process
maker-Fvb4-3-augustus-gene-118.32	9	3	7	60	50	46	0.51	0.19	0.43	4.2	3.41	3.53	0.376667	3.71333	3.30135	1.59439e-12	5.00402e-10	--	PREDICTED: glucan endo-1,3-beta-D-glucosidase-like [Fragaria vesca subsp. vesca] [Fragaria vesca]	-	-	-	-	-	-	-
augustus_masked-Fvb5-3-processed-gene-38.9	0	0	0	137	55	129	0	0	0	5.03	1.99	5.22	0.001	4.08	11.9944	1.77653e-12	5.51265e-10	AED3	PREDICTED: protein ASPARTIC PROTEASE IN GUARD CELL 2 [Fragaria vesca subsp. vesca] [Fragaria vesca]	-	-	-	-	-	GO:0004190//aspartic-type endopeptidase activity	GO:0006508//proteolysis
maker-Fvb3-1-augustus-gene-43.30	129	114	109	27	30	22	2.5	2.48	2.28	0.64	0.71	0.57	2.42	0.64	-1.91886	4.45431e-12	1.32961e-09	At2g30020	PREDICTED: probable protein phosphatase 2C 25 [Fragaria vesca subsp. vesca] [Fragaria vesca]	-	-	-	-	-	GO:0003824//catalytic activity;GO:0004722//protein serine/threonine phosphatase activity;GO:0043169//cation binding	GO:0006470//protein dephosphorylation
maker-Fvb6-3-snap-gene-334.49	3	0	0	76	75	35	0.04	0	0	1.42	1.37	0.72	0.0133333	1.17	6.45533	7.41641e-12	2.15523e-09	RBL1	PREDICTED: rhomboid-like protease 3 [Fragaria vesca subsp. vesca] [Fragaria vesca]	Organismal Systems	Environmental adaptation	ko04626//Plant-pathogen interaction	K05391	GO:0016021//integral component of membrane	GO:0004252//serine-type endopeptidase activity	GO:0006508//proteolysis
maker-Fvb6-1-augustus-gene-87.23	70	63	82	8	10	7	1.23	1.26	1.55	0.16	0.21	0.17	1.34667	0.18	-2.90332	8.31161e-12	2.39009e-09	GSTF9	PREDICTED: glutathione S-transferase F9-like [Fragaria vesca subsp. vesca] [Fragaria vesca]	Metabolism	Metabolism of other amino acids	ko00480//Glutathione metabolism	K00799	-	GO:0005515//protein binding	-
augustus_masked-Fvb3-2-processed-gene-59.10	67	58	62	4	0	1	1.59	1.57	1.59	0.11	0	0.03	1.58333	0.0466667	-5.08443	1.20025e-11	3.38065e-09	At1g30700	PREDICTED: reticuline oxidase-like protein [Fragaria vesca subsp. vesca] [Fragaria vesca]	-	-	-	-	-	GO:0016491//oxidoreductase activity;GO:0050660//flavin adenine dinucleotide binding;GO:0071949//FAD binding	GO:0055114//oxidation-reduction process
maker-Fvb2-2-snap-gene-105.55	59	61	44	142	134	114	0.58	0.68	0.46	1.72	1.6	1.53	0.573333	1.61667	1.49558	1.24087e-11	3.47723e-09	Bp10	PREDICTED: L-ascorbate oxidase homolog [Fragaria vesca subsp. vesca] [Fragaria vesca]	-	-	-	-	-	GO:0005507//copper ion binding;GO:0016491//oxidoreductase activity;GO:0016788//hydrolase activity, acting on ester bonds	GO:0055114//oxidation-reduction process
maker-Fvb6-1-augustus-gene-118.29	80	93	83	151	214	170	1.61	2.11	1.81	3.74	5.24	4.66	1.84333	4.54667	1.30249	1.28875e-11	3.59307e-09	CYP75B2	PREDICTED: cytochrome P450 71A1-like [Fragaria vesca subsp. vesca] [Fragaria vesca]	Metabolism;Metabolism;Metabolism	Global and overview maps;Global and overview maps;Metabolism of terpenoids and polyketides	ko01100//Metabolic pathways;ko01110//Biosynthesis of secondary metabolites;ko00905//Brassinosteroid biosynthesis	K20623;K20623;K20623	-	GO:0005506//iron ion binding;GO:0016705//oxidoreductase activity, acting on paired donors, with incorporation or reduction of molecular oxygen;GO:0020037//heme binding	GO:0055114//oxidation-reduction process
maker-Fvb5-1-augustus-gene-196.22	83	76	70	164	151	159	2.06	2.14	1.88	5.03	4.58	5.37	2.02667	4.99333	1.30089	1.36786e-11	3.79436e-09	PG1	PREDICTED: plastoglobulin-1, chloroplastic [Fragaria vesca subsp. vesca] [Fragaria vesca]	-	-	-	-	-	-	-
maker-Fvb1-1-augustus-gene-223.80	159	140	131	40	41	37	2.99	2.97	2.65	0.92	0.94	0.95	2.87	0.936667	-1.61544	1.41441e-11	3.88426e-09	AATL1	PREDICTED: lysine histidine transporter-like 8 [Fragaria vesca subsp. vesca] [Fragaria vesca]	-	-	-	-	-	-	-
maker-Fvb6-3-snap-gene-334.50	86	50	67	0	0	0	1.28	0.83	1.06	0	0	0	1.05667	0.001	-10.0453	1.94888e-11	5.22147e-09	RBL1	PREDICTED: cyclic nucleotide-gated ion channel 1-like [Fragaria vesca subsp. vesca] [Fragaria vesca]	Organismal Systems	Environmental adaptation	ko04626//Plant-pathogen interaction	K05391	GO:0016021//integral component of membrane	GO:0004252//serine-type endopeptidase activity	GO:0006508//proteolysis
augustus_masked-Fvb5-1-processed-gene-246.7	139	113	148	210	255	269	1.75	1.6	2	3.24	3.88	4.58	1.78333	3.9	1.1289	2.03176e-11	5.39093e-09	QKY	PREDICTED: protein QUIRKY [Prunus mume]	-	-	-	-	-	-	-
maker-Fvb1-4-augustus-gene-50.61	180	179	182	57	63	55	3.46	3.89	3.77	1.34	1.47	1.44	3.70667	1.41667	-1.38762	2.27257e-11	6.0009e-09	AATL1	PREDICTED: lysine histidine transporter-like 8 [Fragaria vesca subsp. vesca] [Fragaria vesca]	-	-	-	-	-	-	-
maker-Fvb6-1-augustus-gene-139.41	118	97	134	284	182	243	4	3.71	4.89	11.82	7.48	11.19	4.2	10.1633	1.27491	2.50854e-11	6.59231e-09	TIP2-1	PREDICTED: aquaporin TIP2-1 [Fragaria vesca subsp. vesca] [Fragaria vesca]	-	-	-	-	GO:0016020//membrane	GO:0015267//channel activity	GO:0055085//transmembrane transport
augustus_masked-Fvb5-1-processed-gene-197.10	71	76	72	138	169	150	1.76	2.11	1.92	4.18	5.07	5.03	1.93	4.76	1.30236	3.38331e-11	8.80687e-09	--	PREDICTED: phosphatidylinositol-glycan biosynthesis class X protein [Fragaria vesca subsp. vesca] [Fragaria vesca]	-	-	-	-	GO:0005789//endoplasmic reticulum membrane	-	GO:0006506//GPI anchor biosynthetic process
maker-Fvb1-4-snap-gene-164.43	77	68	67	154	142	143	1.87	1.84	1.74	4.57	4.15	4.69	1.81667	4.47	1.29898	4.18566e-11	1.06432e-08	PAE6	PREDICTED: pectin acetylesterase 3 isoform X2 [Fragaria vesca subsp. vesca] [Fragaria vesca]	-	-	-	-	-	GO:0016787//hydrolase activity	-
maker-Fvb3-2-snap-gene-115.66	108	88	110	203	184	178	6.34	5.84	6.95	14.67	13.16	14.23	6.37667	14.02	1.13661	4.81396e-11	1.21844e-08	--	-	-	-	-	-	-	-	-
augustus_masked-Fvb2-3-processed-gene-130.1	75	59	63	143	129	157	3.54	3.11	3.2	8.23	7.37	10.01	3.28333	8.53667	1.37851	6.74928e-11	1.69268e-08	--	PREDICTED: extensin-3-like [Tarenaya hassleriana]	-	-	-	-	-	-	-
augustus_masked-Fvb2-3-processed-gene-130.4	75	59	63	143	129	157	3.54	3.11	3.2	8.23	7.37	10.01	3.28333	8.53667	1.37851	6.74928e-11	1.69268e-08	--	PREDICTED: extensin-3-like [Tarenaya hassleriana]	-	-	-	-	-	-	-
maker-Fvb4-2-augustus-gene-211.25	85	81	83	20	13	8	1.89	2.03	1.98	0.54	0.34	0.23	1.96667	0.37	-2.41016	7.00683e-11	1.74137e-08	AOX3	PREDICTED: alternative oxidase 3, mitochondrial-like [Fragaria vesca subsp. vesca] [Fragaria vesca]	-	-	-	-	-	GO:0009916//alternative oxidase activity	GO:0055114//oxidation-reduction process
snap_masked-Fvb2-3-processed-gene-76.34	276	238	284	100	98	109	15.4	15.01	17.1	6.84	6.68	8.27	15.8367	7.26333	-1.12457	8.13009e-11	2.00241e-08	--	PREDICTED: uncharacterized protein LOC105349822 [Fragaria vesca subsp. vesca] [Fragaria vesca]	-	-	-	-	-	-	-
augustus_masked-Fvb2-2-processed-gene-31.10	257	220	264	101	99	86	11.78	11.38	13.03	5.69	5.49	5.34	12.0633	5.50667	-1.13138	8.33778e-11	2.04439e-08	--	PREDICTED: uncharacterized protein LOC105349822 [Fragaria vesca subsp. vesca] [Fragaria vesca]	-	-	-	-	-	-	-
augustus_masked-Fvb5-2-processed-gene-218.3	518	459	450	201	149	226	20.58	20.55	19.23	9.83	7.18	12.17	20.12	9.72667	-1.04861	9.03256e-11	2.20491e-08	PUMP4	PREDICTED: mitochondrial uncoupling protein 4 [Fragaria vesca subsp. vesca] [Fragaria vesca]	-	-	-	-	-	GO:0022857//transmembrane transporter activity	GO:0055085//transmembrane transport
maker-Fvb6-1-augustus-gene-208.55	93	43	65	156	135	228	3.37	1.75	2.54	6.93	5.92	11.17	2.55333	8.00667	1.64882	1.34283e-10	3.17904e-08	AC97	PREDICTED: actin-like [Fragaria vesca subsp. vesca] [Fragaria vesca]	-	-	-	-	-	-	-
maker-Fvb7-2-snap-gene-284.91	70	56	69	0	2	1	2.22	2	2.37	0	0.08	0.04	2.19667	0.04	-5.77917	1.52052e-10	3.55374e-08	D4H	PREDICTED: deacetoxyvindoline 4-hydroxylase-like [Fragaria vesca subsp. vesca] [Fragaria vesca]	-	-	-	-	-	GO:0016491//oxidoreductase activity	GO:0055114//oxidation-reduction process
maker-Fvb3-4-augustus-gene-263.56	18	12	10	56	51	68	0.44	0.32	0.27	1.73	1.53	2.3	0.343333	1.85333	2.43244	3.27711e-10	7.46854e-08	--	DUF642 domain-containing protein, partial [Cephalotus follicularis]	-	-	-	-	-	-	-
maker-Fvb5-1-snap-gene-128.48	46	40	67	3	2	3	0.37	0.37	0.58	0.03	0.02	0.03	0.44	0.0266667	-4.04439	3.89308e-10	8.83569e-08	DLO2	PREDICTED: flavonol synthase 3-like [Fragaria vesca subsp. vesca] [Fragaria vesca]	-	-	-	-	-	GO:0016491//oxidoreductase activity	GO:0055114//oxidation-reduction process
maker-Fvb3-2-augustus-gene-272.29	151	136	145	37	53	41	3.91	3.97	4.04	1.18	1.66	1.44	3.97333	1.42667	-1.4777	4.42511e-10	9.96086e-08	At2g30020	PREDICTED: probable protein phosphatase 2C 25 [Fragaria vesca subsp. vesca] [Fragaria vesca]	-	-	-	-	-	GO:0003824//catalytic activity;GO:0004722//protein serine/threonine phosphatase activity;GO:0043169//cation binding	GO:0006470//protein dephosphorylation
augustus_masked-Fvb3-4-processed-gene-138.4	54	39	63	5	3	3	4.87	3.95	6.06	0.55	0.33	0.36	4.96	0.413333	-3.58496	4.47975e-10	1.00427e-07	WIN1	PREDICTED: pathogenesis-related protein PR-4-like [Fragaria vesca subsp. vesca] [Fragaria vesca]	-	-	-	-	-	-	GO:0042742//defense response to bacterium;GO:0050832//defense response to fungus
augustus_masked-Fvb2-3-processed-gene-180.0	61	49	43	0	2	3	1.63	1.49	1.24	0	0.07	0.09	1.45333	0.0533333	-4.76818	4.68353e-10	1.04178e-07	AOS3	PREDICTED: allene oxide synthase-like [Fragaria vesca subsp. vesca] [Fragaria vesca]	Metabolism;Metabolism;Metabolism	Global and overview maps;Global and overview maps;Lipid metabolism	ko01100//Metabolic pathways;ko01110//Biosynthesis of secondary metabolites;ko00592//alpha-Linolenic acid metabolism	K01723;K01723;K01723	-	GO:0004497//monooxygenase activity;GO:0005506//iron ion binding;GO:0016705//oxidoreductase activity, acting on paired donors, with incorporation or reduction of molecular oxygen;GO:0020037//heme binding	GO:0055114//oxidation-reduction process
maker-Fvb4-4-augustus-gene-255.36	73	64	58	10	7	10	1.14	1.12	0.96	0.19	0.14	0.22	1.07333	0.183333	-2.54956	5.25605e-10	1.15937e-07	AOX3	PREDICTED: alternative oxidase 3, mitochondrial-like [Fragaria vesca subsp. vesca] [Fragaria vesca]	-	-	-	-	-	GO:0009916//alternative oxidase activity	GO:0055114//oxidation-reduction process
snap_masked-Fvb6-3-processed-gene-101.27	113	103	91	12	31	22	1.71	1.77	1.49	0.23	0.58	0.46	1.65667	0.423333	-1.96842	5.30289e-10	1.16502e-07	OSCBPY	PREDICTED: beta-amyrin synthase [Fragaria vesca subsp. vesca] [Fragaria vesca]	Metabolism;Metabolism	Global and overview maps;Metabolism of terpenoids and polyketides	ko01110//Biosynthesis of secondary metabolites;ko00909//Sesquiterpenoid and triterpenoid biosynthesis	K15813;K15813	-	GO:0016866//intramolecular transferase activity	-
augustus_masked-Fvb7-4-processed-gene-8.4	62	57	54	6	10	3	1.65	1.69	1.55	0.21	0.31	0.11	1.63	0.21	-2.95641	6.46849e-10	1.3824e-07	At2g46620	PREDICTED: cell division control protein 48-like [Fragaria vesca subsp. vesca] [Fragaria vesca]	-	-	-	-	-	GO:0005524//ATP binding	-
augustus_masked-Fvb6-2-processed-gene-212.7	60	74	65	135	175	113	2.12	2.98	2.49	5.86	7.52	5.42	2.53	6.26667	1.30856	6.70785e-10	1.42799e-07	LSC30	PREDICTED: ferritin-3, chloroplastic [Fragaria vesca subsp. vesca] [Fragaria vesca]	-	-	-	-	-	GO:0008199//ferric iron binding	GO:0006826//iron ion transport;GO:0006879//cellular iron ion homeostasis
maker-Fvb6-1-augustus-gene-342.49	55	32	52	0	0	0	2.01	1.31	2.03	0	0	0	1.78333	0.001	-10.8004	7.28555e-10	1.54499e-07	--	MtN26 [Medicago truncatula]	-	-	-	-	-	-	-
augustus_masked-Fvb6-2-processed-gene-177.3	61	52	76	155	116	142	2.89	2.79	3.9	9.09	6.71	9.23	3.19333	8.34333	1.38556	7.74684e-10	1.63649e-07	PIP2-1	PREDICTED: aquaporin PIP2-1-like [Fragaria vesca subsp. vesca] [Fragaria vesca]	-	-	-	-	GO:0016020//membrane	GO:0015267//channel activity	GO:0055085//transmembrane transport
maker-Fvb1-2-augustus-gene-6.59	61	42	53	4	1	7	1.61	1.25	1.52	0.13	0.03	0.25	1.46	0.136667	-3.41724	1.15598e-09	2.32568e-07	OPR3	PREDICTED: 12-oxophytodienoate reductase 3-like [Fragaria vesca subsp. vesca] [Fragaria vesca]	Metabolism;Metabolism;Metabolism	Global and overview maps;Global and overview maps;Lipid metabolism	ko01100//Metabolic pathways;ko01110//Biosynthesis of secondary metabolites;ko00592//alpha-Linolenic acid metabolism	K05894;K05894;K05894	-	GO:0003824//catalytic activity;GO:0010181//FMN binding;GO:0016491//oxidoreductase activity	GO:0055114//oxidation-reduction process
maker-Fvb5-3-augustus-gene-241.49	81	88	60	13	18	9	2.95	3.62	2.35	0.58	0.8	0.45	2.97333	0.61	-2.2852	1.46205e-09	2.92006e-07	TL1	PREDICTED: thaumatin-like protein 1b [Fragaria vesca subsp. vesca] [Fragaria vesca]	-	-	-	-	-	-	-
augustus_masked-Fvb2-4-processed-gene-176.12	47	55	40	4	0	2	1.39	1.84	1.29	0.15	0	0.08	1.50667	0.0766667	-4.29662	1.46917e-09	2.92366e-07	BG	PREDICTED: basic 7S globulin 2-like [Fragaria vesca subsp. vesca] [Fragaria vesca]	-	-	-	-	-	GO:0004190//aspartic-type endopeptidase activity	GO:0006508//proteolysis
maker-Fvb3-1-snap-gene-61.41	7270	6955	6861	2711	3634	2047	370.13	399.54	376.03	169.71	224.83	141.58	381.9	178.707	-1.0956	2.43284e-09	4.68847e-07	--	PREDICTED: metallothionein-like protein type 2 [Malus domestica]	-	-	-	-	-	-	-
maker-Fvb5-1-augustus-gene-0.37	143	137	115	198	223	243	2.41	2.61	2.08	4.11	4.57	5.58	2.36667	4.75333	1.00608	2.91148e-09	5.55243e-07	INVA	PREDICTED: acid beta-fructofuranosidase-like [Fragaria vesca subsp. vesca] [Fragaria vesca]	Metabolism;Metabolism;Metabolism	Global and overview maps;Carbohydrate metabolism;Carbohydrate metabolism	ko01100//Metabolic pathways;ko00500//Starch and sucrose metabolism;ko00052//Galactose metabolism	K01193;K01193;K01193	-	GO:0004564//beta-fructofuranosidase activity;GO:0004575//sucrose alpha-glucosidase activity	-
maker-Fvb4-3-snap-gene-19.82	96	93	90	168	184	140	2.13	2.33	2.16	4.59	4.97	4.22	2.20667	4.59333	1.05767	3.05852e-09	5.77271e-07	XTH33	PREDICTED: probable xyloglucan endotransglucosylase/hydrolase protein 33 [Fragaria vesca subsp. vesca] [Fragaria vesca]	-	-	-	-	-	GO:0004553//hydrolase activity, hydrolyzing O-glycosyl compounds	GO:0005975//carbohydrate metabolic process
maker-Fvb7-3-augustus-gene-116.36	67	68	95	146	146	167	2.08	2.35	3.16	5.56	5.49	6.99	2.53	6.01333	1.24903	3.27582e-09	6.16169e-07	PIP1-3	PREDICTED: aquaporin PIP1-3 [Fragaria vesca subsp. vesca] [Fragaria vesca]	-	-	-	-	GO:0016020//membrane	GO:0015267//channel activity	GO:0055085//transmembrane transport
augustus_masked-Fvb4-4-processed-gene-100.15	105	105	92	29	30	10	7.41	8.4	6.97	2.49	2.54	0.98	7.59333	2.00333	-1.92233	3.5852e-09	6.69773e-07	PRUA1	PREDICTED: major allergen Pru ar 1-like [Fragaria vesca subsp. vesca] [Fragaria vesca]	-	-	-	-	-	-	GO:0006952//defense response
maker-Fvb5-1-augustus-gene-128.39	109	103	87	17	28	28	2.9	3.1	2.49	0.56	0.9	1.01	2.83	0.823333	-1.78125	5.4538e-09	9.95164e-07	DLO2	PREDICTED: flavonol synthase 3-like [Fragaria vesca subsp. vesca] [Fragaria vesca]	-	-	-	-	-	GO:0016491//oxidoreductase activity	GO:0055114//oxidation-reduction process
maker-Fvb7-3-augustus-gene-24.46	74	56	58	114	140	120	0.99	0.85	0.83	1.89	2.28	2.2	0.89	2.12333	1.25445	5.59819e-09	1.01813e-06	PME34	PREDICTED: probable pectinesterase/pectinesterase inhibitor 34 [Fragaria vesca subsp. vesca] [Fragaria vesca]	-	-	-	-	-	GO:0004857//enzyme inhibitor activity;GO:0030599//pectinesterase activity	GO:0042545//cell wall modification
augustus_masked-Fvb6-3-processed-gene-35.10	95	107	115	203	166	188	3.56	4.5	4.64	9.33	7.55	9.55	4.23333	8.81	1.05735	6.28327e-09	1.13148e-06	EXL5	PREDICTED: protein EXORDIUM-like 5 [Fragaria vesca subsp. vesca] [Fragaria vesca]	-	-	-	-	-	-	-
maker-Fvb2-3-augustus-gene-75.48	49	41	41	2	0	2	1.35	1.26	1.22	0.07	0	0.07	1.27667	0.0466667	-4.77385	8.06639e-09	1.43844e-06	BIS2	PREDICTED: 4-hydroxycoumarin synthase 1-like [Fragaria vesca subsp. vesca] [Fragaria vesca]	Metabolism;Metabolism;Metabolism;Organismal Systems	Global and overview maps;Global and overview maps;Biosynthesis of other secondary metabolites;Environmental adaptation	ko01100//Metabolic pathways;ko01110//Biosynthesis of secondary metabolites;ko00941//Flavonoid biosynthesis;ko04712//Circadian rhythm - plant	K00660;K00660;K00660;K00660	-	GO:0003824//catalytic activity;GO:0016747//transferase activity, transferring acyl groups other than amino-acyl groups	GO:0009058//biosynthetic process
maker-Fvb3-4-augustus-gene-219.29	54	67	55	10	8	9	0.84	1.17	0.92	0.19	0.15	0.19	0.976667	0.176667	-2.46684	1.13549e-08	1.9736e-06	CYP72A63	PREDICTED: cytochrome P450 CYP749A22-like isoform X1 [Fragaria vesca subsp. vesca] [Fragaria vesca]	Metabolism	Metabolism of terpenoids and polyketides	ko00905//Brassinosteroid biosynthesis	K15639	-	GO:0005506//iron ion binding;GO:0016705//oxidoreductase activity, acting on paired donors, with incorporation or reduction of molecular oxygen;GO:0020037//heme binding	GO:0055114//oxidation-reduction process
maker-Fvb2-2-augustus-gene-60.55	209	216	243	88	96	88	4.86	5.69	6.09	2.51	2.73	2.8	5.54667	2.68	-1.04939	1.20867e-08	2.08104e-06	AMP2-1	PREDICTED: sucrose-binding protein-like [Fragaria vesca subsp. vesca] [Fragaria vesca]	-	-	-	-	-	GO:0045735//nutrient reservoir activity	-
maker-Fvb3-4-augustus-gene-270.41	238	174	188	95	72	55	2.65	2.18	2.26	1.3	0.97	0.83	2.36333	1.03333	-1.19352	1.29706e-08	2.22625e-06	PPO	PREDICTED: polyphenol oxidase, chloroplastic-like [Fragaria vesca subsp. vesca] [Fragaria vesca]	Metabolism;Metabolism;Metabolism;Metabolism	Global and overview maps;Global and overview maps;Amino acid metabolism;Biosynthesis of other secondary metabolites	ko01100//Metabolic pathways;ko01110//Biosynthesis of secondary metabolites;ko00350//Tyrosine metabolism;ko00950//Isoquinoline alkaloid biosynthesis	K00422;K00422;K00422;K00422	-	GO:0004097//catechol oxidase activity;GO:0016491//oxidoreductase activity	GO:0055114//oxidation-reduction process
maker-Fvb4-1-augustus-gene-198.50	48	39	35	0	3	2	1.4	1.29	1.1	0	0.11	0.08	1.26333	0.0633333	-4.31813	1.7591e-08	2.91893e-06	PER5	PREDICTED: lignin-forming anionic peroxidase-like [Fragaria vesca subsp. vesca] [Fragaria vesca]	Metabolism;Metabolism;Metabolism	Global and overview maps;Global and overview maps;Biosynthesis of other secondary metabolites	ko01100//Metabolic pathways;ko01110//Biosynthesis of secondary metabolites;ko00940//Phenylpropanoid biosynthesis	K00430;K00430;K00430	-	GO:0004601//peroxidase activity;GO:0020037//heme binding	GO:0006979//response to oxidative stress;GO:0055114//oxidation-reduction process
augustus_masked-Fvb6-1-processed-gene-60.13	39	40	38	90	100	77	1.02	1.18	1.07	2.88	3.17	2.72	1.09	2.92333	1.42329	1.88458e-08	3.10836e-06	PER3	PREDICTED: peroxidase 3 [Fragaria vesca subsp. vesca] [Fragaria vesca]	Metabolism;Metabolism;Metabolism	Global and overview maps;Global and overview maps;Biosynthesis of other secondary metabolites	ko01100//Metabolic pathways;ko01110//Biosynthesis of secondary metabolites;ko00940//Phenylpropanoid biosynthesis	K00430;K00430;K00430	-	GO:0004601//peroxidase activity;GO:0020037//heme binding	GO:0006979//response to oxidative stress;GO:0055114//oxidation-reduction process
maker-Fvb6-2-augustus-gene-104.35	31	15	27	87	63	63	2.05	1.12	1.93	7.07	5.06	5.67	1.7	5.93333	1.80331	2.08034e-08	3.40061e-06	--	PREDICTED: cysteine-rich and transmembrane domain-containing protein A [Fragaria vesca subsp. vesca] [Fragaria vesca]	-	-	-	-	-	-	-
maker-Fvb7-2-augustus-gene-29.40	3	2	2	37	25	26	0.1	0.08	0.08	1.51	1.02	1.17	0.0866667	1.23333	3.83094	2.26449e-08	3.66888e-06	TIP1-2	PREDICTED: probable aquaporin TIP1-2 [Fragaria vesca subsp. vesca] [Fragaria vesca]	-	-	-	-	GO:0016020//membrane	GO:0015267//channel activity	GO:0055085//transmembrane transport
augustus_masked-Fvb2-4-processed-gene-245.3	85	89	90	144	168	146	1.84	2.16	2.08	3.8	4.38	4.28	2.02667	4.15333	1.03516	2.33239e-08	3.75673e-06	AFR	PREDICTED: F-box protein AFR [Fragaria vesca subsp. vesca] [Fragaria vesca]	-	-	-	-	-	GO:0005515//protein binding	-
maker-Fvb3-1-augustus-gene-61.32	74	78	76	25	9	4	4.11	4.9	4.57	1.7	0.63	0.34	4.52667	0.89	-2.34657	2.40715e-08	3.85453e-06	--	metallothionein 1a [Populus trichocarpa x Populus deltoides]	-	-	-	-	-	GO:0046872//metal ion binding	-
maker-Fvb3-2-augustus-gene-245.16	9	9	8	36	35	56	0.29	0.32	0.26	1.36	1.28	2.31	0.29	1.65	2.50834	3.00517e-08	4.75666e-06	TIP1-2	PREDICTED: probable aquaporin TIP1-2 [Fragaria vesca subsp. vesca] [Fragaria vesca]	-	-	-	-	GO:0016020//membrane	GO:0015267//channel activity	GO:0055085//transmembrane transport
maker-Fvb3-3-augustus-gene-15.50	79	61	47	138	107	136	2.07	1.8	1.33	4.45	3.39	4.85	1.73333	4.23	1.28711	3.23018e-08	5.05455e-06	--	PREDICTED: uncharacterized protein LOC101302531 [Fragaria vesca subsp. vesca] [Fragaria vesca]	-	-	-	-	-	-	-
augustus_masked-Fvb3-3-processed-gene-7.9	52	34	50	0	6	6	1.08	0.79	1.14	0	0.16	0.18	1.00333	0.113333	-3.14616	4.08211e-08	6.26273e-06	PPO	PREDICTED: polyphenol oxidase, chloroplastic-like [Fragaria vesca subsp. vesca] [Fragaria vesca]	Metabolism;Metabolism;Metabolism;Metabolism	Global and overview maps;Global and overview maps;Amino acid metabolism;Biosynthesis of other secondary metabolites	ko01100//Metabolic pathways;ko01110//Biosynthesis of secondary metabolites;ko00350//Tyrosine metabolism;ko00950//Isoquinoline alkaloid biosynthesis	K00422;K00422;K00422;K00422	-	GO:0004097//catechol oxidase activity;GO:0016491//oxidoreductase activity	GO:0046148//pigment biosynthetic process;GO:0055114//oxidation-reduction process
maker-Fvb4-4-augustus-gene-55.47	64	56	44	7	12	6	1.24	1.21	0.92	0.17	0.29	0.16	1.12333	0.206667	-2.44241	4.40181e-08	6.66019e-06	IP5P9	PREDICTED: type I inositol 1,4,5-trisphosphate 5-phosphatase CVP2 isoform X1 [Fragaria vesca subsp. vesca] [Fragaria vesca]	-	-	-	-	-	-	-
maker-Fvb3-1-augustus-gene-288.44	16	16	11	46	71	39	0.43	0.49	0.31	1.51	2.31	1.42	0.41	1.74667	2.09091	6.1148e-08	8.93216e-06	--	PREDICTED: uncharacterized protein LOC101302531 [Fragaria vesca subsp. vesca] [Fragaria vesca]	-	-	-	-	-	-	-
maker-Fvb2-2-augustus-gene-223.53	86	66	69	147	126	124	0.86	0.75	0.74	1.81	1.53	1.69	0.783333	1.67667	1.0979	6.14958e-08	8.95914e-06	NFD4	PREDICTED: protein NUCLEAR FUSION DEFECTIVE 4-like [Fragaria vesca subsp. vesca] [Fragaria vesca]	-	-	-	-	-	-	-
snap_masked-Fvb5-1-processed-gene-51.40	163	131	124	57	50	38	1.32	1.19	1.08	0.56	0.49	0.42	1.19667	0.49	-1.28817	6.60072e-08	9.56564e-06	MPT2	PREDICTED: mitochondrial phosphate carrier protein 2, mitochondrial [Fragaria vesca subsp. vesca] [Fragaria vesca]	-	-	-	-	-	GO:0022857//transmembrane transporter activity	-
maker-Fvb3-4-augustus-gene-121.28	91	71	90	12	24	24	2.62	2.32	2.79	0.43	0.84	0.94	2.57667	0.736667	-1.80642	7.96767e-08	1.1426e-05	VIT_06s0061g00120	PREDICTED: glucan endo-1,3-beta-glucosidase-like [Fragaria vesca subsp. vesca] [Fragaria vesca]	-	-	-	-	-	GO:0004553//hydrolase activity, hydrolyzing O-glycosyl compounds	GO:0005975//carbohydrate metabolic process
MSTRG.2950	181	152	149	59	74	50	4.24	4.02	3.77	1.69	2.12	1.6	4.01	1.80333	-1.15294	8.21523e-08	1.17198e-05	--	Retrovirus-related Pol polyprotein from transposon TNT 1-94 [Vitis vinifera]	-	-	-	-	-	-	-
augustus_masked-Fvb7-1-processed-gene-283.10	26	26	23	0	0	0	1.49	1.69	1.44	0	0	0	1.54	0.001	-10.5887	1.47368e-07	2.00844e-05	DREB1D	PREDICTED: dehydration-responsive element-binding protein 1B-like [Fragaria vesca subsp. vesca] [Fragaria vesca]	-	-	-	-	-	GO:0003677//DNA binding;GO:0003700//transcription factor activity, sequence-specific DNA binding	GO:0006355//regulation of transcription, DNA-templated
snap_masked-Fvb3-2-processed-gene-198.20	106	101	107	32	33	34	3.85	4.14	4.18	1.43	1.46	1.68	4.05667	1.52333	-1.41306	1.64506e-07	2.21999e-05	Os02g0677700	PREDICTED: zinc finger CCCH domain-containing protein 48-like [Fragaria vesca subsp. vesca] [Fragaria vesca]	-	-	-	-	-	GO:0005515//protein binding	-
maker-Fvb6-2-augustus-gene-232.35	123	92	103	23	38	35	3.76	3.17	3.39	0.86	1.41	1.45	3.44	1.24	-1.47207	2.03803e-07	2.70378e-05	At2g29370	PREDICTED: tropinone reductase homolog At1g07440-like [Fragaria vesca subsp. vesca] [Fragaria vesca]	Metabolism;Metabolism;Metabolism	Global and overview maps;Global and overview maps;Biosynthesis of other secondary metabolites	ko01100//Metabolic pathways;ko01110//Biosynthesis of secondary metabolites;ko00960//Tropane, piperidine and pyridine alkaloid biosynthesis	K08081;K08081;K08081	-	GO:0016491//oxidoreductase activity	-
augustus_masked-Fvb6-1-processed-gene-185.6	47	52	50	13	4	5	1.53	1.9	1.75	0.52	0.16	0.22	1.72667	0.3	-2.52496	2.41725e-07	3.14609e-05	TL1	PREDICTED: thaumatin-like protein 1b [Fragaria vesca subsp. vesca] [Fragaria vesca]	-	-	-	-	-	-	-
maker-Fvb4-3-augustus-gene-199.47	57	51	48	88	110	107	1.36	1.38	1.24	2.58	3.18	3.46	1.32667	3.07333	1.212	2.52764e-07	3.26712e-05	HIPP23	PREDICTED: extensin-like [Fragaria vesca subsp. vesca] [Fragaria vesca]	-	-	-	-	-	GO:0046872//metal ion binding	GO:0030001//metal ion transport
maker-Fvb6-2-augustus-gene-177.28	38	29	37	79	73	81	0.67	0.57	0.69	1.7	1.55	1.93	0.643333	1.72667	1.42435	2.55866e-07	3.29887e-05	PIP2-1	PREDICTED: aquaporin PIP2-1-like [Fragaria vesca subsp. vesca] [Fragaria vesca]	-	-	-	-	GO:0016020//membrane	GO:0015267//channel activity	GO:0055085//transmembrane transport
maker-Fvb6-3-augustus-gene-70.37	16	5	9	51	37	36	0.35	0.11	0.21	1.36	0.99	1.08	0.223333	1.14333	2.35598	3.10769e-07	3.93287e-05	FLA2	PREDICTED: fasciclin-like arabinogalactan protein 2 [Fragaria vesca subsp. vesca] [Fragaria vesca]	-	-	-	-	-	-	-
maker-Fvb5-3-augustus-gene-62.35	130	129	136	54	49	42	2.68	2.98	3.01	1.36	1.23	1.18	2.89	1.25667	-1.20147	3.22617e-07	4.04553e-05	OPR2	PREDICTED: 12-oxophytodienoate reductase 1-like [Fragaria vesca subsp. vesca] [Fragaria vesca]	Metabolism;Metabolism;Metabolism	Global and overview maps;Global and overview maps;Lipid metabolism	ko01100//Metabolic pathways;ko01110//Biosynthesis of secondary metabolites;ko00592//alpha-Linolenic acid metabolism	K05894;K05894;K05894	-	GO:0003824//catalytic activity;GO:0010181//FMN binding;GO:0016491//oxidoreductase activity	GO:0055114//oxidation-reduction process
maker-Fvb6-4-snap-gene-306.60	0	0	0	33	7	15	0	0	0	0.86	0.17	0.43	0.001	0.486667	8.92679	3.44866e-07	4.30487e-05	--	PREDICTED: armadillo repeat-containing protein 3 [Fragaria vesca subsp. vesca] [Fragaria vesca]	-	-	-	-	-	-	-
maker-Fvb1-4-augustus-gene-61.52	238	215	233	98	75	112	8.82	9.01	9.3	4.45	3.36	5.64	9.04333	4.48333	-1.01228	3.47778e-07	4.33137e-05	--	PREDICTED: dehydrin DHN1-like [Fragaria vesca subsp. vesca] [Fragaria vesca]	-	-	-	-	-	-	GO:0009415//response to water
maker-Fvb1-2-snap-gene-5.81	34	32	36	2	1	0	1.01	1.08	1.16	0.07	0.04	0	1.08333	0.0366667	-4.88486	3.79561e-07	4.67275e-05	ABP19A	PREDICTED: auxin-binding protein ABP19a-like [Fragaria vesca subsp. vesca] [Fragaria vesca]	-	-	-	-	-	GO:0030145//manganese ion binding;GO:0045735//nutrient reservoir activity	-
maker-Fvb5-4-snap-gene-62.84	55	61	64	7	8	18	0.38	0.48	0.48	0.06	0.07	0.17	0.446667	0.1	-2.1592	3.80292e-07	4.67275e-05	CYP750A1	PREDICTED: cytochrome P450 CYP736A12-like [Fragaria vesca subsp. vesca] [Fragaria vesca]	-	-	-	-	-	GO:0005506//iron ion binding;GO:0016705//oxidoreductase activity, acting on paired donors, with incorporation or reduction of molecular oxygen;GO:0020037//heme binding	GO:0055114//oxidation-reduction process
maker-Fvb6-3-augustus-gene-221.31	14	25	22	65	64	46	0.7	1.4	1.16	3.99	3.86	3.15	1.08667	3.66667	1.75456	4.13277e-07	5.06671e-05	--	PREDICTED: cold and drought-regulated protein CORA-like [Fragaria vesca subsp. vesca] [Fragaria vesca]	-	-	-	-	-	-	-
maker-Fvb5-2-augustus-gene-100.26	67	70	57	16	16	13	1.23	1.44	1.12	0.37	0.36	0.33	1.26333	0.353333	-1.83813	4.22543e-07	5.16877e-05	NUDT4	PREDICTED: nudix hydrolase 18, mitochondrial-like [Fragaria vesca subsp. vesca] [Fragaria vesca]	-	-	-	-	-	GO:0016787//hydrolase activity	-
maker-Fvb6-3-snap-gene-407.86	61	45	61	7	8	15	1.4	1.17	1.51	0.2	0.22	0.47	1.36	0.296667	-2.19669	4.37701e-07	5.34229e-05	--	PREDICTED: slit homolog 2 protein-like [Ziziphus jujuba]	-	-	-	-	-	-	-
maker-Fvb4-3-augustus-gene-6.39	18	15	35	0	0	0	0.54	0.5	1.13	0	0	0	0.723333	0.001	-9.49852	4.85681e-07	5.86276e-05	PER5	PREDICTED: lignin-forming anionic peroxidase-like [Fragaria vesca subsp. vesca] [Fragaria vesca]	Metabolism;Metabolism;Metabolism	Global and overview maps;Global and overview maps;Biosynthesis of other secondary metabolites	ko01100//Metabolic pathways;ko01110//Biosynthesis of secondary metabolites;ko00940//Phenylpropanoid biosynthesis	K00430;K00430;K00430	-	GO:0004601//peroxidase activity;GO:0020037//heme binding	GO:0006979//response to oxidative stress;GO:0055114//oxidation-reduction process
maker-Fvb2-1-snap-gene-256.99	62	69	50	127	108	101	3.08	3.87	2.67	7.76	6.52	6.82	3.20667	7.03333	1.13313	5.08539e-07	6.11182e-05	RL1	PREDICTED: protein RADIALIS-like 6 [Fragaria vesca subsp. vesca] [Fragaria vesca]	-	-	-	-	-	GO:0003677//DNA binding	-
maker-Fvb5-2-augustus-gene-12.52	71	66	92	127	145	123	1.42	1.48	1.99	3.13	3.53	3.34	1.63	3.33333	1.03209	5.21202e-07	6.25032e-05	TUBB1	PREDICTED: tubulin beta chain-like [Fragaria vesca subsp. vesca] [Fragaria vesca]	Cellular Processes	Transport and catabolism	ko04145//Phagosome	K07375	GO:0005874//microtubule	GO:0003924//GTPase activity;GO:0005200//structural constituent of cytoskeleton;GO:0005525//GTP binding	GO:0007017//microtubule-based process
maker-Fvb5-1-snap-gene-268.53	9	12	16	56	64	24	0.08	0.12	0.14	0.59	0.65	0.28	0.113333	0.506667	2.16046	5.49671e-07	6.56307e-05	--	-	-	-	-	-	-	-	-
augustus_masked-Fvb3-4-processed-gene-59.5	183	148	154	61	57	72	6.77	6.2	6.16	2.76	2.58	3.62	6.37667	2.98667	-1.09427	5.80929e-07	6.8765e-05	RDUF1	PREDICTED: E3 ubiquitin-protein ligase RING1 [Fragaria vesca subsp. vesca] [Fragaria vesca]	-	-	-	-	-	GO:0061630//ubiquitin protein ligase activity	-
augustus_masked-Fvb5-1-processed-gene-89.4	5	0	4	21	36	22	0.08	0	0.07	0.43	0.71	0.48	0.05	0.54	3.43296	7.15605e-07	8.29196e-05	BHLH72	PREDICTED: transcription factor PIF7 isoform X1 [Fragaria vesca subsp. vesca] [Fragaria vesca]	-	-	-	-	-	GO:0046983//protein dimerization activity	GO:0006355//regulation of transcription, DNA-templated
snap_masked-Fvb3-3-processed-gene-42.32	49	21	34	4	2	2	1.1	0.51	0.81	0.12	0.05	0.06	0.806667	0.0766667	-3.3953	7.23114e-07	8.34377e-05	At1g30700	PREDICTED: reticuline oxidase-like protein [Fragaria vesca subsp. vesca] [Fragaria vesca]	-	-	-	-	-	GO:0016491//oxidoreductase activity;GO:0050660//flavin adenine dinucleotide binding;GO:0071949//FAD binding	GO:0055114//oxidation-reduction process
maker-Fvb5-2-augustus-gene-16.39	34	37	24	0	1	3	0.68	0.83	0.53	0	0.02	0.08	0.68	0.0333333	-4.3505	7.35868e-07	8.47313e-05	ACS1	PREDICTED: 1-aminocyclopropane-1-carboxylate synthase [Fragaria vesca subsp. vesca] [Fragaria vesca]	Metabolism;Metabolism;Environmental Information Processing;Metabolism	Global and overview maps;Global and overview maps;Signal transduction;Amino acid metabolism	ko01100//Metabolic pathways;ko01110//Biosynthesis of secondary metabolites;ko04016//MAPK signaling pathway - plant;ko00270//Cysteine and methionine metabolism	K20772;K20772;K20772;K20772	-	GO:0003824//catalytic activity;GO:0030170//pyridoxal phosphate binding	GO:0009058//biosynthetic process
maker-Fvb1-2-snap-gene-150.24	86	81	65	26	17	19	1.68	1.78	1.37	0.63	0.4	0.51	1.61	0.513333	-1.64909	7.53226e-07	8.63678e-05	TT10	PREDICTED: laccase-15-like isoform X2 [Fragaria vesca subsp. vesca] [Fragaria vesca]	-	-	-	-	GO:0048046//apoplast	GO:0005507//copper ion binding;GO:0016491//oxidoreductase activity;GO:0052716//hydroquinone:oxygen oxidoreductase activity	GO:0046274//lignin catabolic process;GO:0055114//oxidation-reduction process
maker-Fvb6-1-augustus-gene-164.29	112	123	93	36	35	38	2.46	3.06	2.2	0.98	0.95	1.12	2.57333	1.01667	-1.33979	7.56658e-07	8.65806e-05	WRKY40	PREDICTED: probable WRKY transcription factor 40 [Fragaria vesca subsp. vesca] [Fragaria vesca]	-	-	-	-	-	GO:0003700//transcription factor activity, sequence-specific DNA binding;GO:0043565//sequence-specific DNA binding	GO:0006355//regulation of transcription, DNA-templated
augustus_masked-Fvb3-3-processed-gene-83.4	87	74	94	25	22	27	5.49	5.25	6.33	1.93	1.72	2.28	5.69	1.97667	-1.52536	7.7682e-07	8.85188e-05	ASP	PREDICTED: miraculin-like [Fragaria vesca subsp. vesca] [Fragaria vesca]	-	-	-	-	-	GO:0004866//endopeptidase inhibitor activity	-
augustus_masked-Fvb3-4-processed-gene-19.14	0	0	0	34	9	8	0	0	0	1.33	0.36	0.33	0.001	0.673333	9.39518	8.09914e-07	9.20988e-05	UCNL	PREDICTED: serine/threonine-protein kinase UCNL [Fragaria vesca subsp. vesca] [Fragaria vesca]	-	-	-	-	-	GO:0004672//protein kinase activity;GO:0005524//ATP binding	GO:0006468//protein phosphorylation
maker-Fvb1-4-augustus-gene-55.60	77	68	87	129	119	155	2.18	2.17	2.65	4.49	4.09	5.96	2.33333	4.84667	1.0546	9.06372e-07	0.000102431	TLP1	PREDICTED: thaumatin-like protein 1b [Fragaria vesca subsp. vesca] [Fragaria vesca]	-	-	-	-	-	-	-
augustus_masked-Fvb5-2-processed-gene-218.1	70	64	84	120	125	129	2.16	2.26	2.8	4.6	4.74	5.45	2.40667	4.93	1.03455	9.16844e-07	0.000103402	AED3	PREDICTED: protein ASPARTIC PROTEASE IN GUARD CELL 2 [Fragaria vesca subsp. vesca] [Fragaria vesca]	-	-	-	-	-	GO:0004190//aspartic-type endopeptidase activity	GO:0006508//proteolysis
maker-Fvb6-3-augustus-gene-145.34	67	42	63	14	13	10	1.65	1.17	1.68	0.43	0.39	0.33	1.5	0.383333	-1.96829	1.21776e-06	0.000134306	--	PREDICTED: late embryogenesis abundant protein 2-like [Fragaria vesca subsp. vesca] [Fragaria vesca]	-	-	-	-	-	-	-
augustus_masked-Fvb2-2-processed-gene-98.1	126	119	116	42	48	44	2.75	2.94	2.74	1.12	1.27	1.32	2.81	1.23667	-1.18411	1.23548e-06	0.000135987	HMG1	PREDICTED: 3-hydroxy-3-methylglutaryl-coenzyme A reductase 1-like [Fragaria vesca subsp. vesca] [Fragaria vesca]	Metabolism;Metabolism;Metabolism	Global and overview maps;Global and overview maps;Metabolism of terpenoids and polyketides	ko01100//Metabolic pathways;ko01110//Biosynthesis of secondary metabolites;ko00900//Terpenoid backbone biosynthesis	K00021;K00021;K00021	GO:0016021//integral component of membrane	GO:0004420//hydroxymethylglutaryl-CoA reductase (NADPH) activity;GO:0016616//oxidoreductase activity, acting on the CH-OH group of donors, NAD or NADP as acceptor;GO:0050661//NADP binding;GO:0050662//coenzyme binding	GO:0008299//isoprenoid biosynthetic process;GO:0015936//coenzyme A metabolic process;GO:0055114//oxidation-reduction process
augustus_masked-Fvb5-1-processed-gene-100.2	47	53	38	4	7	11	1.26	1.61	1.1	0.13	0.23	0.39	1.32333	0.25	-2.40418	1.30054e-06	0.000142292	AOS3	PREDICTED: allene oxide synthase-like [Fragaria vesca subsp. vesca] [Fragaria vesca]	Metabolism;Metabolism;Metabolism	Global and overview maps;Global and overview maps;Lipid metabolism	ko01100//Metabolic pathways;ko01110//Biosynthesis of secondary metabolites;ko00592//alpha-Linolenic acid metabolism	K01723;K01723;K01723	-	GO:0004497//monooxygenase activity;GO:0005506//iron ion binding;GO:0016705//oxidoreductase activity, acting on paired donors, with incorporation or reduction of molecular oxygen;GO:0020037//heme binding	GO:0055114//oxidation-reduction process
maker-Fvb2-3-augustus-gene-161.17	112	106	105	44	31	36	1.88	2	1.89	0.9	0.62	0.82	1.92333	0.78	-1.30206	1.32394e-06	0.000144278	DTX46	PREDICTED: MATE efflux family protein 4, chloroplastic-like [Fragaria vesca subsp. vesca] [Fragaria vesca]	-	-	-	-	GO:0016020//membrane	GO:0015238//drug transmembrane transporter activity;GO:0015297//antiporter activity	GO:0006855//drug transmembrane transport;GO:0055085//transmembrane transport
augustus_masked-Fvb4-2-processed-gene-16.16	177	122	111	62	40	43	11.42	8.91	7.71	4.92	3.17	3.77	9.34667	3.95333	-1.24138	1.44375e-06	0.000156403	PMEI3	PREDICTED: 21 kDa protein [Fragaria vesca subsp. vesca] [Fragaria vesca]	-	-	-	-	-	GO:0004857//enzyme inhibitor activity	-
maker-Fvb6-3-augustus-gene-136.33	88	74	54	104	191	112	1.62	1.53	1.06	2.35	4.25	2.78	1.40333	3.12667	1.15577	1.45455e-06	0.000157263	--	PREDICTED: protein IWS1 homolog A [Fragaria vesca subsp. vesca] [Fragaria vesca]	-	-	-	-	-	-	GO:0015031//protein transport
augustus_masked-Fvb1-3-processed-gene-13.16	1	0	0	39	13	18	0.1	0	0	3.82	1.26	1.95	0.0333333	2.34333	6.13545	1.4802e-06	0.000159722	CML28	PREDICTED: calmodulin-like protein 3 [Fragaria vesca subsp. vesca] [Fragaria vesca]	-	-	-	-	-	GO:0005509//calcium ion binding	-
snap_masked-Fvb1-2-processed-gene-47.28	69	50	51	14	12	12	0.46	0.38	0.37	0.12	0.1	0.11	0.403333	0.11	-1.87447	1.62002e-06	0.000173109	ChiC	PREDICTED: chitotriosidase-1-like [Fragaria vesca subsp. vesca] [Fragaria vesca]	Metabolism;Metabolism	Global and overview maps;Carbohydrate metabolism	ko01100//Metabolic pathways;ko00520//Amino sugar and nucleotide sugar metabolism	K01183;K01183	-	-	GO:0005975//carbohydrate metabolic process
maker-Fvb5-1-augustus-gene-108.43	127	74	109	34	36	31	1.24	0.81	1.14	0.41	0.43	0.41	1.06333	0.416667	-1.35163	1.68121e-06	0.000178605	NUDT4	PREDICTED: nudix hydrolase 18, mitochondrial-like [Fragaria vesca subsp. vesca] [Fragaria vesca]	-	-	-	-	-	GO:0016787//hydrolase activity	-
maker-Fvb5-1-augustus-gene-198.36	28	22	20	63	61	48	0.7	0.62	0.54	1.94	1.86	1.63	0.62	1.81	1.54565	1.8285e-06	0.000192392	--	-	-	-	-	-	-	-	-
maker-Fvb6-3-augustus-gene-64.28	168	127	163	76	54	53	6.14	5.22	6.41	3.43	2.39	2.61	5.92333	2.81	-1.07584	2.28392e-06	0.000233164	--	-	-	-	-	-	-	-	-
maker-Fvb6-2-augustus-gene-267.55	25	37	33	2	3	4	0.49	0.82	0.7	0.05	0.08	0.11	0.67	0.08	-3.06609	2.32574e-06	0.000236992	CYP714C2	PREDICTED: cytochrome P450 714C2-like [Fragaria vesca subsp. vesca] [Fragaria vesca]	-	-	-	-	-	GO:0005506//iron ion binding;GO:0016705//oxidoreductase activity, acting on paired donors, with incorporation or reduction of molecular oxygen;GO:0020037//heme binding	GO:0055114//oxidation-reduction process
maker-Fvb5-1-augustus-gene-197.42	19	16	10	38	54	44	0.5	0.46	0.29	1.19	1.7	1.56	0.416667	1.48333	1.83188	2.34471e-06	0.000238042	--	PREDICTED: blue copper protein [Fragaria vesca subsp. vesca] [Fragaria vesca]	-	-	-	-	-	GO:0009055//electron carrier activity	-
maker-Fvb4-2-snap-gene-10.64	31	28	28	3	3	0	0.76	0.77	0.74	0.09	0.09	0	0.756667	0.06	-3.65662	2.43537e-06	0.000245883	2MMP	PREDICTED: metalloendoproteinase 1-like [Fragaria vesca subsp. vesca] [Fragaria vesca]	-	-	-	-	GO:0031012//extracellular matrix	GO:0004222//metalloendopeptidase activity;GO:0008237//metallopeptidase activity;GO:0008270//zinc ion binding	GO:0006508//proteolysis
augustus_masked-Fvb7-4-processed-gene-26.3	20	11	24	0	0	0	1.15	0.71	1.48	0	0	0	1.11333	0.001	-10.1207	2.4418e-06	0.000246079	DREB1B	PREDICTED: dehydration-responsive element-binding protein 1B-like [Fragaria vesca subsp. vesca] [Fragaria vesca]	-	-	-	-	-	GO:0003677//DNA binding;GO:0003700//transcription factor activity, sequence-specific DNA binding	GO:0006355//regulation of transcription, DNA-templated
augustus_masked-Fvb4-4-processed-gene-102.10	111	124	112	44	44	41	5	6.32	5.44	2.45	2.43	2.5	5.58667	2.46	-1.18333	2.56466e-06	0.000256112	ATL2	PREDICTED: RING-H2 finger protein ATL2 [Fragaria vesca subsp. vesca] [Fragaria vesca]	-	-	-	-	-	-	-
maker-Fvb5-1-augustus-gene-73.39	28	33	37	69	81	61	0.89	1.18	1.26	2.68	3.11	2.62	1.11	2.80333	1.33658	2.70655e-06	0.000267846	--	PREDICTED: mavicyanin [Fragaria vesca subsp. vesca] [Fragaria vesca]	-	-	-	-	-	GO:0009055//electron carrier activity	-
augustus_masked-Fvb7-2-processed-gene-8.4	67	49	43	10	7	15	0.99	0.82	0.68	0.19	0.13	0.31	0.83	0.21	-1.98272	3.17757e-06	0.000311651	ANT1	PREDICTED: ADP,ATP carrier protein 1, mitochondrial-like [Fragaria vesca subsp. vesca] [Fragaria vesca]	-	-	-	-	GO:0005743//mitochondrial inner membrane	GO:0022857//transmembrane transporter activity	GO:0055085//transmembrane transport
maker-Fvb5-2-snap-gene-18.95	38	33	31	1	8	2	1.25	1.19	1.1	0.05	0.32	0.11	1.18	0.16	-2.88264	3.18753e-06	0.000312071	--	PREDICTED: late embryogenesis abundant protein At1g64065-like [Malus domestica]	-	-	-	-	-	-	-
augustus_masked-Fvb6-2-processed-gene-187.2	29	31	22	1	3	0	1.42	1.71	1.13	0.09	0.18	0	1.42	0.09	-3.97982	3.70754e-06	0.000359775	HSC-I	PREDICTED: heat shock cognate 70 kDa protein-like [Fragaria vesca subsp. vesca] [Fragaria vesca]	Genetic Information Processing;Genetic Information Processing;Cellular Processes	Transcription;Folding, sorting and degradation;Transport and catabolism	ko03040//Spliceosome;ko04141//Protein processing in endoplasmic reticulum;ko04144//Endocytosis	K03283;K03283;K03283	-	-	-
MSTRG.34829	66	62	69	21	11	19	2.14	2.25	2.4	0.82	0.44	0.84	2.26333	0.7	-1.69302	3.92401e-06	0.000379441	HSP26-A	PREDICTED: probable glutathione S-transferase [Fragaria vesca subsp. vesca] [Fragaria vesca]	Metabolism	Metabolism of other amino acids	ko00480//Glutathione metabolism	K00799	-	GO:0003824//catalytic activity	-
maker-Fvb5-3-augustus-gene-150.16	17	17	16	0	0	0	0.52	0.6	0.54	0	0	0	0.553333	0.001	-9.11201	4.04225e-06	0.000388821	poxN1	PREDICTED: peroxidase N1-like [Fragaria vesca subsp. vesca] [Fragaria vesca]	Metabolism;Metabolism;Metabolism	Global and overview maps;Global and overview maps;Biosynthesis of other secondary metabolites	ko01100//Metabolic pathways;ko01110//Biosynthesis of secondary metabolites;ko00940//Phenylpropanoid biosynthesis	K00430;K00430;K00430	-	GO:0004601//peroxidase activity;GO:0020037//heme binding	GO:0006979//response to oxidative stress;GO:0055114//oxidation-reduction process
maker-Fvb1-2-snap-gene-60.77	15	19	16	0	0	0	0.42	0.6	0.47	0	0	0	0.496667	0.001	-8.95613	4.07688e-06	0.000391466	ABP19A	PREDICTED: auxin-binding protein ABP19a-like [Fragaria vesca subsp. vesca] [Fragaria vesca]	-	-	-	-	-	GO:0030145//manganese ion binding;GO:0045735//nutrient reservoir activity	-
maker-Fvb7-1-augustus-gene-195.51	89	101	88	27	28	36	2.04	2.62	2.18	0.76	0.78	1.11	2.28	0.883333	-1.368	4.26617e-06	0.000406797	AOP1.2	PREDICTED: probable inactive 2-oxoglutarate-dependent dioxygenase AOP2 [Fragaria vesca subsp. vesca] [Fragaria vesca]	-	-	-	-	-	GO:0016491//oxidoreductase activity	GO:0055114//oxidation-reduction process
maker-Fvb5-4-augustus-gene-243.48	45	45	58	95	90	87	0.57	0.63	0.79	1.46	1.37	1.48	0.663333	1.43667	1.11492	4.33574e-06	0.000412001	NIA	PREDICTED: nitrate reductase [NADH]-like [Fragaria vesca subsp. vesca] [Fragaria vesca]	Metabolism	Energy metabolism	ko00910//Nitrogen metabolism	K10534	-	GO:0016491//oxidoreductase activity;GO:0020037//heme binding;GO:0030151//molybdenum ion binding;GO:0043546//molybdopterin cofactor binding;GO:0050464//nitrate reductase (NADPH) activity	GO:0006809//nitric oxide biosynthetic process;GO:0042128//nitrate assimilation;GO:0055114//oxidation-reduction process
augustus_masked-Fvb3-3-processed-gene-83.5	43	34	22	2	4	5	2.75	2.46	1.52	0.16	0.31	0.44	2.24333	0.303333	-2.88667	4.72495e-06	0.000447437	ASP	PREDICTED: alpha-amylase/subtilisin inhibitor-like [Fragaria vesca subsp. vesca] [Fragaria vesca]	-	-	-	-	-	GO:0004866//endopeptidase inhibitor activity	-
maker-Fvb1-2-snap-gene-280.12	15	17	9	37	55	35	0.41	0.52	0.26	1.25	1.83	1.3	0.396667	1.46	1.87997	5.23542e-06	0.000487373	APRL5	PREDICTED: 5'-adenylylsulfate reductase-like 5, partial [Fragaria vesca subsp. vesca] [Fragaria vesca]	-	-	-	-	-	-	GO:0045454//cell redox homeostasis
augustus_masked-Fvb7-2-processed-gene-228.18	36	79	59	122	91	148	0.83	2.04	1.46	3.44	2.52	4.58	1.44333	3.51333	1.28344	5.40768e-06	0.000501709	GLC1	PREDICTED: glucan endo-1,3-beta-glucosidase-like [Fragaria vesca subsp. vesca] [Fragaria vesca]	-	-	-	-	-	GO:0004553//hydrolase activity, hydrolyzing O-glycosyl compounds	GO:0005975//carbohydrate metabolic process
MSTRG.1632	72	83	87	20	34	21	1.87	2.45	2.44	0.64	1.08	0.74	2.25333	0.82	-1.45836	6.1035e-06	0.000559647	--	PREDICTED: protein AUXIN-REGULATED GENE INVOLVED IN ORGAN SIZE-like [Pyrus x bretschneideri]	-	-	-	-	GO:0043231//intracellular membrane-bounded organelle	-	GO:0040007//growth;GO:0043401//steroid hormone mediated signaling pathway
augustus_masked-Fvb4-2-processed-gene-30.18	33	32	33	66	78	58	0.48	0.52	0.51	1.18	1.38	1.15	0.503333	1.23667	1.29687	6.44695e-06	0.000588193	CYP704B1	PREDICTED: cytochrome P450 704B1 [Fragaria vesca subsp. vesca] [Fragaria vesca]	Metabolism;Metabolism;Metabolism	Global and overview maps;Lipid metabolism;Lipid metabolism	ko01100//Metabolic pathways;ko00071//Fatty acid degradation;ko00073//Cutin, suberine and wax biosynthesis	K20495;K20495;K20495	-	GO:0003677//DNA binding;GO:0005506//iron ion binding;GO:0016705//oxidoreductase activity, acting on paired donors, with incorporation or reduction of molecular oxygen;GO:0020037//heme binding	GO:0006355//regulation of transcription, DNA-templated;GO:0055114//oxidation-reduction process
maker-Fvb5-1-augustus-gene-193.31	74	100	70	120	132	161	0.51	0.78	0.51	1.01	1.1	1.5	0.6	1.20333	1.004	6.57558e-06	0.000596812	CSLD3	PREDICTED: cellulose synthase-like protein D3 [Fragaria vesca subsp. vesca] [Fragaria vesca]	-	-	-	-	GO:0016020//membrane	GO:0016760//cellulose synthase (UDP-forming) activity	GO:0030244//cellulose biosynthetic process
augustus_masked-Fvb5-1-processed-gene-193.4	36	35	44	74	76	74	0.95	1.03	1.26	2.39	2.44	2.66	1.08	2.49667	1.20897	7.37039e-06	0.000664089	SGS3	PREDICTED: protein SUPPRESSOR OF GENE SILENCING 3-like [Fragaria vesca subsp. vesca] [Fragaria vesca]	-	-	-	-	-	-	GO:0031047//gene silencing by RNA
maker-Fvb7-4-augustus-gene-57.43	32	28	18	57	63	57	0.72	0.71	0.42	1.57	1.71	1.73	0.616667	1.67	1.43729	7.39228e-06	0.000664507	GLC1	PREDICTED: glucan endo-1,3-beta-glucosidase-like [Fragaria vesca subsp. vesca] [Fragaria vesca]	-	-	-	-	-	GO:0004553//hydrolase activity, hydrolyzing O-glycosyl compounds	GO:0005975//carbohydrate metabolic process
augustus_masked-Fvb7-1-processed-gene-218.9	36	42	37	7	7	6	0.73	0.96	0.81	0.18	0.17	0.16	0.833333	0.17	-2.29336	7.50042e-06	0.000672028	EXO70H1	PREDICTED: exocyst complex component EXO70A1 [Fragaria vesca subsp. vesca] [Fragaria vesca]	-	-	-	-	GO:0000145//exocyst	-	GO:0006887//exocytosis
augustus_masked-Fvb7-1-processed-gene-246.13	36	42	37	7	7	6	0.73	0.96	0.81	0.18	0.17	0.16	0.833333	0.17	-2.29336	7.50042e-06	0.000672028	EXO70H1	PREDICTED: exocyst complex component EXO70A1 [Fragaria vesca subsp. vesca] [Fragaria vesca]	-	-	-	-	GO:0000145//exocyst	-	GO:0006887//exocytosis
maker-Fvb4-2-augustus-gene-11.29	32	22	34	1	6	1	0.48	0.37	0.55	0.02	0.11	0.02	0.466667	0.05	-3.22239	7.5418e-06	0.000674635	ILL1	PREDICTED: IAA-amino acid hydrolase ILR1-like 1 [Fragaria vesca subsp. vesca] [Fragaria vesca]	-	-	-	-	-	GO:0016787//hydrolase activity	-
maker-Fvb5-2-augustus-gene-77.60	5	6	7	26	30	25	0.07	0.1	0.1	0.46	0.52	0.47	0.09	0.483333	2.42502	7.56044e-06	0.000675202	--	PREDICTED: uncharacterized protein LOC105351514 isoform X2 [Fragaria vesca subsp. vesca] [Fragaria vesca]	-	-	-	-	-	-	-
snap_masked-Fvb1-2-processed-gene-59.37	26	26	31	0	2	0	0.66	0.76	0.85	0	0.06	0	0.756667	0.02	-5.24159	7.68006e-06	0.000683662	OPR3	PREDICTED: 12-oxophytodienoate reductase 3-like [Fragaria vesca subsp. vesca] [Fragaria vesca]	Metabolism;Metabolism;Metabolism	Global and overview maps;Global and overview maps;Lipid metabolism	ko01100//Metabolic pathways;ko01110//Biosynthesis of secondary metabolites;ko00592//alpha-Linolenic acid metabolism	K05894;K05894;K05894	-	GO:0003824//catalytic activity;GO:0010181//FMN binding;GO:0016491//oxidoreductase activity	GO:0055114//oxidation-reduction process
maker-Fvb6-4-augustus-gene-312.41	31	18	29	2	1	2	0.66	0.43	0.66	0.05	0.03	0.06	0.583333	0.0466667	-3.64386	7.77546e-06	0.000689918	DTX40	PREDICTED: protein DETOXIFICATION 40 [Glycine max]	-	-	-	-	GO:0016020//membrane	GO:0015238//drug transmembrane transporter activity;GO:0015297//antiporter activity	GO:0006855//drug transmembrane transport;GO:0055085//transmembrane transport
snap_masked-Fvb5-2-processed-gene-131.15	110	100	111	41	38	42	6.06	6.18	6.56	2.78	2.56	3.11	6.26667	2.81667	-1.15371	8.01645e-06	0.000705602	--	-	-	-	-	-	-	-	-
maker-Fvb4-4-snap-gene-147.25	134	120	151	63	41	55	3.01	3.06	3.67	1.73	1.12	1.67	3.24667	1.50667	-1.1076	8.25423e-06	0.000723055	UGT75L6	PREDICTED: crocetin glucosyltransferase, chloroplastic-like [Fragaria vesca subsp. vesca] [Fragaria vesca]	-	-	-	-	-	GO:0016758//transferase activity, transferring hexosyl groups	-
maker-Fvb3-2-augustus-gene-163.38	64	44	73	118	98	98	1.7	1.32	2.1	3.87	3.2	3.55	1.70667	3.54	1.05257	8.58672e-06	0.000748599	At2g27500	PREDICTED: glucan endo-1,3-beta-glucosidase 14 [Fragaria vesca subsp. vesca] [Fragaria vesca]	-	-	-	-	-	GO:0004553//hydrolase activity, hydrolyzing O-glycosyl compounds	GO:0005975//carbohydrate metabolic process
maker-Fvb1-2-augustus-gene-6.60	31	33	25	5	3	2	0.8	0.94	0.68	0.16	0.09	0.07	0.806667	0.106667	-2.91886	8.61356e-06	0.000749749	OPR3	PREDICTED: 12-oxophytodienoate reductase 3-like [Fragaria vesca subsp. vesca] [Fragaria vesca]	Metabolism;Metabolism;Metabolism	Global and overview maps;Global and overview maps;Lipid metabolism	ko01100//Metabolic pathways;ko01110//Biosynthesis of secondary metabolites;ko00592//alpha-Linolenic acid metabolism	K05894;K05894;K05894	-	GO:0003824//catalytic activity;GO:0010181//FMN binding;GO:0016491//oxidoreductase activity	GO:0055114//oxidation-reduction process
augustus_masked-Fvb4-3-processed-gene-132.0	145	143	153	77	48	56	11.78	13.09	13.39	7.64	4.7	6.22	12.7533	6.18667	-1.04364	8.64947e-06	0.000751683	PRUA1	PREDICTED: major allergen Pru ar 1-like [Fragaria vesca subsp. vesca] [Fragaria vesca]	-	-	-	-	-	-	GO:0006952//defense response
augustus_masked-Fvb5-4-processed-gene-195.6	16	16	13	42	56	31	0.2	0.22	0.18	0.65	0.86	0.53	0.2	0.68	1.76553	8.67153e-06	0.000752409	FTIP1	PREDICTED: multiple C2 and transmembrane domain-containing protein 2 [Fragaria vesca subsp. vesca] [Fragaria vesca]	-	-	-	-	-	-	-
maker-Fvb1-3-augustus-gene-57.46	76	89	109	23	42	24	1.47	1.96	2.27	0.54	1	0.63	1.9	0.723333	-1.39327	9.48878e-06	0.00081815	AATL1	PREDICTED: lysine histidine transporter-like 8 [Fragaria vesca subsp. vesca] [Fragaria vesca]	-	-	-	-	-	-	-
maker-Fvb3-3-snap-gene-201.37	44	44	53	8	13	10	1.41	1.58	1.82	0.32	0.5	0.44	1.60333	0.42	-1.93261	9.91253e-06	0.000846712	ACA7	PREDICTED: alpha carbonic anhydrase 7 [Fragaria vesca subsp. vesca] [Fragaria vesca]	Metabolism	Energy metabolism	ko00910//Nitrogen metabolism	K01674	-	GO:0004089//carbonate dehydratase activity;GO:0008270//zinc ion binding	-
augustus_masked-Fvb3-4-processed-gene-261.11	21	39	25	4	3	1	1.88	3.94	2.39	0.44	0.33	0.12	2.73667	0.296667	-3.2055	1.01671e-05	0.000865763	WIN1	PREDICTED: pathogenesis-related protein PR-4-like [Fragaria vesca subsp. vesca] [Fragaria vesca]	-	-	-	-	-	-	GO:0042742//defense response to bacterium;GO:0050832//defense response to fungus
maker-Fvb5-3-augustus-gene-130.26	20	12	13	0	0	0	0.58	0.41	0.43	0	0	0	0.473333	0.001	-8.88671	1.04102e-05	0.000881001	poxN1	PREDICTED: peroxidase N1-like [Fragaria vesca subsp. vesca] [Fragaria vesca]	Metabolism;Metabolism;Metabolism	Global and overview maps;Global and overview maps;Biosynthesis of other secondary metabolites	ko01100//Metabolic pathways;ko01110//Biosynthesis of secondary metabolites;ko00940//Phenylpropanoid biosynthesis	K00430;K00430;K00430	-	GO:0004601//peroxidase activity;GO:0020037//heme binding	GO:0006979//response to oxidative stress;GO:0055114//oxidation-reduction process
augustus_masked-Fvb4-2-processed-gene-20.10	20	25	30	3	0	2	0.6	0.82	0.93	0.12	0	0.08	0.783333	0.0666667	-3.55459	1.33654e-05	0.00109401	PUB21	PREDICTED: U-box domain-containing protein 21-like [Fragaria vesca subsp. vesca] [Fragaria vesca]	-	-	-	-	-	GO:0004842//ubiquitin-protein transferase activity	GO:0016567//protein ubiquitination
augustus_masked-Fvb3-2-processed-gene-176.6	61	53	62	8	18	19	5.46	5.35	5.97	0.93	1.92	2.31	5.59333	1.72	-1.7013	1.46447e-05	0.00117423	--	expressed protein [Arabidopsis thaliana]	-	-	-	-	-	-	-
maker-Fvb3-3-snap-gene-228.27	121	112	142	50	45	55	2.1	2.2	2.67	1.06	0.95	1.3	2.32333	1.10333	-1.07433	1.49994e-05	0.00119742	ZAT11	PREDICTED: zinc finger protein ZAT11-like [Fragaria vesca subsp. vesca] [Fragaria vesca]	-	-	-	-	-	GO:0003676//nucleic acid binding	-
maker-Fvb3-2-snap-gene-210.44	98	82	69	19	36	26	1.4	1.32	1.06	0.34	0.62	0.5	1.26	0.486667	-1.37242	1.58969e-05	0.00125268	Prcp	PREDICTED: lysosomal Pro-X carboxypeptidase-like [Fragaria vesca subsp. vesca] [Fragaria vesca]	-	-	-	-	-	GO:0008236//serine-type peptidase activity	GO:0006508//proteolysis
maker-Fvb3-1-snap-gene-59.38	56	53	46	97	79	95	1.54	1.64	1.36	3.29	2.65	3.57	1.51333	3.17	1.06675	1.60279e-05	0.00125939	EXPA6	PREDICTED: expansin-A6 [Fragaria vesca subsp. vesca] [Fragaria vesca]	-	-	-	-	GO:0005576//extracellular region	-	GO:0009664//plant-type cell wall organization
maker-Fvb6-1-augustus-gene-232.38	144	130	105	45	41	60	3.97	4.05	3.12	1.53	1.37	2.25	3.71333	1.71667	-1.1131	1.65458e-05	0.00129085	At1g06620	PREDICTED: 1-aminocyclopropane-1-carboxylate oxidase homolog 4-like [Fragaria vesca subsp. vesca] [Fragaria vesca]	-	-	-	-	-	GO:0016491//oxidoreductase activity	GO:0055114//oxidation-reduction process
maker-Fvb1-2-snap-gene-95.57	30	21	23	1	4	0	0.61	0.49	0.5	0.03	0.09	0	0.533333	0.04	-3.73697	1.68251e-05	0.00130892	SABP2	PREDICTED: salicylic acid-binding protein 2-like [Fragaria vesca subsp. vesca] [Fragaria vesca]	-	-	-	-	-	-	-
snap_masked-Fvb1-4-processed-gene-20.33	71	73	55	23	24	10	2.43	2.81	2.01	0.98	1.01	0.49	2.41667	0.826667	-1.54764	1.70491e-05	0.0013226	--	PREDICTED: uncharacterized protein LOC101307251 [Fragaria vesca subsp. vesca] [Fragaria vesca]	-	-	-	-	-	GO:0008083//growth factor activity	-
augustus_masked-Fvb6-3-processed-gene-26.3	58	37	57	108	89	74	1.67	1.2	1.75	3.79	3.1	2.89	1.54	3.26	1.08194	1.73993e-05	0.00134787	AATP1	PREDICTED: mitochondrial chaperone BCS1-like [Fragaria vesca subsp. vesca] [Fragaria vesca]	-	-	-	-	-	GO:0005524//ATP binding	-
maker-Fvb2-4-augustus-gene-245.57	137	140	122	52	54	61	4.59	5.28	4.4	2.13	2.21	2.76	4.75667	2.36667	-1.00709	1.76845e-05	0.00136611	WRKY17	PREDICTED: probable WRKY transcription factor 17 [Fragaria vesca subsp. vesca] [Fragaria vesca]	-	-	-	-	-	GO:0003700//transcription factor activity, sequence-specific DNA binding;GO:0043565//sequence-specific DNA binding	GO:0006355//regulation of transcription, DNA-templated
maker-Fvb7-2-augustus-gene-124.39	39	37	40	8	5	9	1.22	1.32	1.34	0.3	0.2	0.38	1.29333	0.293333	-2.14048	1.81836e-05	0.00139876	AOP1.2	PREDICTED: probable inactive 2-oxoglutarate-dependent dioxygenase AOP2 [Fragaria vesca subsp. vesca] [Fragaria vesca]	-	-	-	-	-	GO:0016491//oxidoreductase activity	GO:0055114//oxidation-reduction process
maker-Fvb4-3-snap-gene-139.34	97	99	89	41	34	31	1.77	2.04	1.75	0.92	0.75	0.77	1.85333	0.813333	-1.1882	1.85202e-05	0.00142068	SRC2	PREDICTED: DAZ-associated protein 1-like [Fragaria vesca subsp. vesca] [Fragaria vesca]	-	-	-	-	-	-	-
maker-Fvb1-4-augustus-gene-61.53	6	6	9	31	30	22	0.22	0.25	0.35	1.38	1.32	1.09	0.273333	1.26333	2.2085	1.91378e-05	0.00145744	--	PREDICTED: dehydrin Xero 1-like [Fragaria vesca subsp. vesca] [Fragaria vesca]	-	-	-	-	-	-	GO:0009415//response to water
maker-Fvb6-4-snap-gene-63.48	38	30	28	62	85	50	0.27	0.24	0.22	0.54	0.73	0.48	0.243333	0.583333	1.26139	1.97193e-05	0.00148773	At5g49770	PREDICTED: probable leucine-rich repeat receptor-like protein kinase At5g49770 [Fragaria vesca subsp. vesca] [Fragaria vesca]	-	-	-	-	-	GO:0004672//protein kinase activity;GO:0005515//protein binding;GO:0005524//ATP binding	GO:0006468//protein phosphorylation
maker-Fvb1-4-augustus-gene-28.56	35	51	47	104	70	79	0.91	1.49	1.32	3.29	2.19	2.76	1.24	2.74667	1.14734	2.01931e-05	0.00151515	MIOX2	PREDICTED: inositol oxygenase 4 [Fragaria vesca subsp. vesca] [Fragaria vesca]	Metabolism;Metabolism	Carbohydrate metabolism;Carbohydrate metabolism	ko00562//Inositol phosphate metabolism;ko00053//Ascorbate and aldarate metabolism	K00469;K00469	GO:0005737//cytoplasm	GO:0005506//iron ion binding;GO:0050113//inositol oxygenase activity	GO:0019310//inositol catabolic process;GO:0055114//oxidation-reduction process
maker-Fvb5-3-augustus-gene-101.30	2	0	1	27	12	13	0.04	0	0.03	0.7	0.31	0.37	0.0233333	0.46	4.30117	2.17037e-05	0.00161525	ISPD	PREDICTED: 2-C-methyl-D-erythritol 4-phosphate cytidylyltransferase, chloroplastic-like [Fragaria vesca subsp. vesca] [Fragaria vesca]	Metabolism;Metabolism;Metabolism	Global and overview maps;Global and overview maps;Metabolism of terpenoids and polyketides	ko01100//Metabolic pathways;ko01110//Biosynthesis of secondary metabolites;ko00900//Terpenoid backbone biosynthesis	K00991;K00991;K00991	-	GO:0070567//cytidylyltransferase activity	-
augustus_masked-Fvb6-3-processed-gene-58.3	55	49	46	88	86	82	0.87	0.88	0.78	1.73	1.66	1.77	0.843333	1.72	1.02823	2.40627e-05	0.00177161	Bp10	PREDICTED: L-ascorbate oxidase homolog [Fragaria vesca subsp. vesca] [Fragaria vesca]	-	-	-	-	-	GO:0005507//copper ion binding;GO:0016491//oxidoreductase activity	GO:0055114//oxidation-reduction process
augustus_masked-Fvb3-4-processed-gene-70.11	42	31	28	59	68	71	0.87	0.74	0.63	1.51	1.73	2.01	0.746667	1.75	1.22882	2.69608e-05	0.00195614	EXO70H1	PREDICTED: exocyst complex component EXO70A1-like [Fragaria vesca subsp. vesca] [Fragaria vesca]	-	-	-	-	GO:0000145//exocyst	-	GO:0006887//exocytosis
maker-Fvb6-4-augustus-gene-274.28	83	72	89	27	33	26	0.63	0.62	0.73	0.25	0.31	0.27	0.66	0.276667	-1.25432	2.72536e-05	0.00197026	OSCBPY	PREDICTED: beta-amyrin synthase-like [Fragaria vesca subsp. vesca] [Fragaria vesca]	Metabolism;Metabolism	Global and overview maps;Metabolism of terpenoids and polyketides	ko01110//Biosynthesis of secondary metabolites;ko00909//Sesquiterpenoid and triterpenoid biosynthesis	K15813;K15813	-	GO:0016866//intramolecular transferase activity	-
maker-Fvb4-3-snap-gene-12.66	62	57	60	21	12	18	1.05	1.08	1.09	0.44	0.25	0.41	1.07333	0.366667	-1.54956	2.82358e-05	0.00202987	2MMP	PREDICTED: metalloendoproteinase 1-like [Fragaria vesca subsp. vesca] [Fragaria vesca]	-	-	-	-	GO:0031012//extracellular matrix	GO:0004222//metalloendopeptidase activity;GO:0008237//metallopeptidase activity;GO:0008270//zinc ion binding	GO:0006508//proteolysis
maker-Fvb7-2-augustus-gene-175.51	30	31	23	3	5	3	1.22	1.4	1.01	0.13	0.24	0.18	1.21	0.183333	-2.72247	2.93219e-05	0.00210054	--	PREDICTED: BON1-associated protein 1 [Fragaria vesca subsp. vesca] [Fragaria vesca]	-	-	-	-	-	-	-
maker-Fvb4-3-snap-gene-107.51	8	12	10	26	45	28	0.24	0.38	0.3	0.9	1.53	1.07	0.306667	1.16667	1.92765	2.93591e-05	0.00210054	N3	PREDICTED: bidirectional sugar transporter N3 [Fragaria vesca subsp. vesca] [Fragaria vesca]	-	-	-	-	GO:0016021//integral component of membrane	-	-
maker-Fvb1-4-snap-gene-73.49	15	22	17	48	38	49	0.15	0.26	0.19	0.6	0.48	0.68	0.2	0.586667	1.55254	2.98923e-05	0.00213221	Bp10	PREDICTED: L-ascorbate oxidase homolog [Fragaria vesca subsp. vesca] [Fragaria vesca]	-	-	-	-	-	GO:0005507//copper ion binding;GO:0016491//oxidoreductase activity	GO:0055114//oxidation-reduction process
maker-Fvb6-3-snap-gene-390.55	0	0	0	9	5	15	0	0	0	0.17	0.09	0.31	0.001	0.19	7.56986	3.11083e-05	0.00220179	KIN14U	PREDICTED: kinesin-like protein KIFC3 isoform X2 [Fragaria vesca subsp. vesca] [Fragaria vesca]	-	-	-	-	-	GO:0003777//microtubule motor activity;GO:0005524//ATP binding;GO:0008017//microtubule binding	GO:0007018//microtubule-based movement
maker-Fvb1-1-snap-gene-183.40	41	31	40	9	9	4	0.44	0.37	0.46	0.12	0.12	0.06	0.423333	0.1	-2.08179	3.33086e-05	0.00233646	CYP81E8	PREDICTED: cytochrome P450 81E8-like [Fragaria vesca subsp. vesca] [Fragaria vesca]	Metabolism;Metabolism	Global and overview maps;Biosynthesis of other secondary metabolites	ko01110//Biosynthesis of secondary metabolites;ko00943//Isoflavonoid biosynthesis	K13260;K13260	-	GO:0005506//iron ion binding;GO:0016705//oxidoreductase activity, acting on paired donors, with incorporation or reduction of molecular oxygen;GO:0020037//heme binding	GO:0055114//oxidation-reduction process
augustus_masked-Fvb7-3-processed-gene-18.11	40	27	28	5	8	1	1.06	0.81	0.8	0.17	0.27	0.04	0.89	0.16	-2.47573	3.36052e-05	0.00235125	At2g46620	PREDICTED: cell division control protein 48-like [Fragaria vesca subsp. vesca] [Fragaria vesca]	-	-	-	-	-	GO:0005524//ATP binding	-
maker-Fvb6-3-augustus-gene-80.38	91	92	77	45	23	18	2.12	2.45	1.94	1.29	0.66	0.57	2.17	0.84	-1.36923	3.45101e-05	0.00240843	GSTF9	PREDICTED: glutathione S-transferase F9-like [Fragaria vesca subsp. vesca] [Fragaria vesca]	Metabolism	Metabolism of other amino acids	ko00480//Glutathione metabolism	K00799	-	GO:0005515//protein binding	-
maker-Fvb6-4-augustus-gene-96.35	39	41	25	75	66	63	0.78	0.91	0.55	1.85	1.59	1.72	0.746667	1.72	1.20387	3.45908e-05	0.002411	--	PREDICTED: uncharacterized protein LOC101303240 [Fragaria vesca subsp. vesca] [Fragaria vesca]	-	-	-	-	-	-	-
maker-Fvb7-1-augustus-gene-303.41	14	19	6	0	0	0	0.29	0.44	0.14	0	0	0	0.29	0.001	-8.17991	3.63616e-05	0.00251527	VIT_19s0014g04930	PREDICTED: (-)-germacrene D synthase-like isoform X2 [Fragaria vesca subsp. vesca] [Fragaria vesca]	Metabolism	Metabolism of terpenoids and polyketides	ko00909//Sesquiterpenoid and triterpenoid biosynthesis	K15803	-	GO:0000287//magnesium ion binding;GO:0010333//terpene synthase activity;GO:0016829//lyase activity	-
maker-Fvb7-2-augustus-gene-151.17	68	44	48	10	16	16	1.59	1.16	1.22	0.3	0.46	0.52	1.32333	0.426667	-1.633	3.74472e-05	0.00257622	--	PREDICTED: replication protein A 70 kDa DNA-binding subunit B-like [Fragaria vesca subsp. vesca] [Fragaria vesca]	Genetic Information Processing;Genetic Information Processing;Genetic Information Processing;Genetic Information Processing	Replication and repair;Replication and repair;Replication and repair;Replication and repair	ko03420//Nucleotide excision repair;ko03440//Homologous recombination;ko03030//DNA replication;ko03430//Mismatch repair	K07466;K07466;K07466;K07466	-	-	-
augustus_masked-Fvb6-4-processed-gene-125.1	61	50	55	106	71	110	5.01	4.64	4.87	10.71	7.09	12.28	4.84	10.0267	1.05076	3.76778e-05	0.00258354	--	PREDICTED: uncharacterized protein LOC101308886 [Fragaria vesca subsp. vesca] [Fragaria vesca]	-	-	-	-	-	-	GO:0045892//negative regulation of transcription, DNA-templated
augustus_masked-Fvb3-2-processed-gene-170.3	53	79	45	20	15	14	2.44	4.1	2.25	1.11	0.81	0.88	2.93	0.933333	-1.65044	4.41643e-05	0.00298669	CAF1-11	PREDICTED: probable CCR4-associated factor 1 homolog 11 [Fragaria vesca subsp. vesca] [Fragaria vesca]	Genetic Information Processing	Folding, sorting and degradation	ko03018//RNA degradation	K12581	GO:0030014//CCR4-NOT complex	GO:0003676//nucleic acid binding;GO:0004535//poly(A)-specific ribonuclease activity	-
maker-Fvb3-1-augustus-gene-282.46	13	13	18	40	32	45	0.34	0.38	0.5	1.28	1.02	1.58	0.406667	1.29333	1.66918	4.49164e-05	0.00302327	BEH4	PREDICTED: BES1/BZR1 homolog protein 4 [Fragaria vesca subsp. vesca] [Fragaria vesca]	-	-	-	-	-	GO:0003700//transcription factor activity, sequence-specific DNA binding	GO:0006351//transcription, DNA-templated;GO:0009742//brassinosteroid mediated signaling pathway
maker-Fvb6-1-snap-gene-91.57	14	9	4	39	30	24	0.24	0.17	0.07	0.79	0.6	0.54	0.16	0.643333	2.00749	4.50045e-05	0.00302549	XTH16	PREDICTED: xyloglucan endotransglucosylase/hydrolase 2-like [Fragaria vesca subsp. vesca] [Fragaria vesca]	-	-	-	-	GO:0005618//cell wall;GO:0048046//apoplast	GO:0004553//hydrolase activity, hydrolyzing O-glycosyl compounds;GO:0016762//xyloglucan:xyloglucosyl transferase activity	GO:0005975//carbohydrate metabolic process;GO:0006073//cellular glucan metabolic process
maker-Fvb3-2-augustus-gene-288.42	101	117	100	46	48	35	1.48	1.93	1.58	0.84	0.86	0.7	1.66333	0.8	-1.05601	4.60002e-05	0.00308111	At1g57610	PREDICTED: calcium uniporter protein 5, mitochondrial-like [Fragaria vesca subsp. vesca] [Fragaria vesca]	-	-	-	-	-	-	GO:0051560//mitochondrial calcium ion homeostasis
augustus_masked-Fvb5-3-processed-gene-161.6	38	31	36	4	5	10	0.72	0.66	0.72	0.09	0.12	0.26	0.7	0.156667	-2.15966	4.67541e-05	0.00312399	DLO2	PREDICTED: flavonol synthase 3-like [Fragaria vesca subsp. vesca] [Fragaria vesca]	-	-	-	-	-	GO:0016491//oxidoreductase activity	GO:0055114//oxidation-reduction process
maker-Fvb2-3-augustus-gene-115.53	39	31	53	61	113	66	1.17	1.05	1.71	2.25	4.12	2.7	1.31	3.02333	1.20657	4.75318e-05	0.00316825	EXLA2	PREDICTED: expansin-like A2 [Fragaria vesca subsp. vesca] [Fragaria vesca]	-	-	-	-	GO:0005576//extracellular region	-	GO:0019953//sexual reproduction
augustus_masked-Fvb1-4-processed-gene-13.7	13	17	14	43	29	46	0.69	1	0.79	2.82	1.85	3.31	0.826667	2.66	1.68605	4.88823e-05	0.00324252	FLA13	PREDICTED: fasciclin-like arabinogalactan protein 13 [Fragaria vesca subsp. vesca] [Fragaria vesca]	-	-	-	-	-	-	-
augustus_masked-Fvb5-3-processed-gene-28.19	196	143	120	44	63	78	8.07	6.63	5.3	2.22	3.16	4.35	6.66667	3.24333	-1.03949	4.9467e-05	0.00326947	ANN5	PREDICTED: annexin D5-like [Fragaria vesca subsp. vesca] [Fragaria vesca]	-	-	-	-	-	GO:0005509//calcium ion binding;GO:0005544//calcium-dependent phospholipid binding	-
augustus_masked-Fvb5-3-processed-gene-150.3	14	13	9	0	0	0	0.46	0.47	0.32	0	0	0	0.416667	0.001	-8.70275	4.98863e-05	0.00328926	poxN1	PREDICTED: peroxidase N1-like [Fragaria vesca subsp. vesca] [Fragaria vesca]	Metabolism;Metabolism;Metabolism	Global and overview maps;Global and overview maps;Biosynthesis of other secondary metabolites	ko01100//Metabolic pathways;ko01110//Biosynthesis of secondary metabolites;ko00940//Phenylpropanoid biosynthesis	K00430;K00430;K00430	-	GO:0004601//peroxidase activity;GO:0020037//heme binding	GO:0006979//response to oxidative stress;GO:0055114//oxidation-reduction process
maker-Fvb5-2-augustus-gene-206.29	57	46	50	11	16	15	1.35	1.23	1.29	0.34	0.45	0.49	1.29	0.426667	-1.59619	5.28134e-05	0.00346977	OPR1	PREDICTED: 12-oxophytodienoate reductase 1-like [Fragaria vesca subsp. vesca] [Fragaria vesca]	Metabolism;Metabolism;Metabolism	Global and overview maps;Global and overview maps;Lipid metabolism	ko01100//Metabolic pathways;ko01110//Biosynthesis of secondary metabolites;ko00592//alpha-Linolenic acid metabolism	K05894;K05894;K05894	-	GO:0003824//catalytic activity;GO:0010181//FMN binding;GO:0016491//oxidoreductase activity	GO:0055114//oxidation-reduction process
augustus_masked-Fvb6-2-processed-gene-223.12	14	8	14	0	0	0	0.81	0.52	0.88	0	0	0	0.736667	0.001	-9.52487	5.31531e-05	0.00348791	BETVIII	PREDICTED: calcium-binding protein CML42-like [Fragaria vesca subsp. vesca] [Fragaria vesca]	-	-	-	-	-	GO:0005509//calcium ion binding	-
maker-Fvb1-1-augustus-gene-261.50	22	20	20	1	1	2	0.56	0.59	0.57	0.03	0.03	0.08	0.573333	0.0466667	-3.61891	5.44494e-05	0.00355598	At2g25060	PREDICTED: blue copper protein-like [Fragaria vesca subsp. vesca] [Fragaria vesca]	-	-	-	-	-	GO:0009055//electron carrier activity	-
augustus_masked-Fvb6-4-processed-gene-141.7	27	22	17	60	56	34	0.77	0.71	0.53	2.1	1.93	1.3	0.67	1.77667	1.40694	5.51395e-05	0.0035925	nep2	PREDICTED: aspartic proteinase nepenthesin-2 [Fragaria vesca subsp. vesca] [Fragaria vesca]	-	-	-	-	-	GO:0004190//aspartic-type endopeptidase activity	GO:0006508//proteolysis
augustus_masked-Fvb3-4-processed-gene-26.3	30	31	34	7	5	5	0.49	0.57	0.6	0.14	0.09	0.1	0.553333	0.11	-2.33065	5.66069e-05	0.00367069	LECRK3	PREDICTED: G-type lectin S-receptor-like serine/threonine-protein kinase RLK1 [Fragaria vesca subsp. vesca] [Fragaria vesca]	-	-	-	-	-	GO:0004672//protein kinase activity;GO:0004674//protein serine/threonine kinase activity;GO:0005524//ATP binding	GO:0006468//protein phosphorylation
augustus_masked-Fvb3-3-processed-gene-190.3	0	0	0	6	11	9	0	0	0	0.5	0.84	0.77	0.001	0.703333	9.45806	6.25379e-05	0.00395929	NHL10	PREDICTED: uncharacterized protein At1g08160 [Fragaria vesca subsp. vesca] [Fragaria vesca]	-	-	-	-	-	-	-
maker-Fvb4-4-augustus-gene-22.49	79	57	60	20	23	21	0.94	0.77	0.78	0.29	0.34	0.34	0.83	0.323333	-1.36009	6.46001e-05	0.00406426	AHK4	PREDICTED: histidine kinase 4 [Fragaria vesca subsp. vesca] [Fragaria vesca]	Environmental Information Processing	Signal transduction	ko04075//Plant hormone signal transduction	K14489	-	GO:0000155//phosphorelay sensor kinase activity;GO:0016772//transferase activity, transferring phosphorus-containing groups	GO:0007165//signal transduction;GO:0016310//phosphorylation
maker-Fvb1-1-snap-gene-207.43	114	122	110	30	66	41	1.9	2.31	1.99	0.62	1.34	0.94	2.06667	0.966667	-1.09622	6.71243e-05	0.00419902	At2g18540	PREDICTED: vicilin-like antimicrobial peptides 2-2 [Fragaria vesca subsp. vesca] [Fragaria vesca]	-	-	-	-	-	GO:0045735//nutrient reservoir activity	-
snap_masked-Fvb7-2-processed-gene-206.35	12	2	23	44	44	32	0.56	0.09	1.16	2.56	2.51	2.02	0.603333	2.36333	1.9698	7.2873e-05	0.00452292	--	hypothetical protein MIMGU_mgv1a012287mg [Erythranthe guttata]	-	-	-	-	-	-	-
maker-Fvb6-1-augustus-gene-59.58	29	32	39	69	63	57	0.94	1.17	1.36	2.74	2.47	2.5	1.15667	2.57	1.1518	7.28786e-05	0.00452292	XTH9	PREDICTED: xyloglucan endotransglucosylase/hydrolase protein 9 [Fragaria vesca subsp. vesca] [Fragaria vesca]	-	-	-	-	GO:0005618//cell wall;GO:0048046//apoplast	GO:0004553//hydrolase activity, hydrolyzing O-glycosyl compounds;GO:0016762//xyloglucan:xyloglucosyl transferase activity	GO:0005975//carbohydrate metabolic process;GO:0006073//cellular glucan metabolic process;GO:0010411//xyloglucan metabolic process;GO:0042546//cell wall biogenesis
maker-Fvb5-1-augustus-gene-196.23	26	25	26	57	56	44	0.8	0.87	0.87	2.17	2.1	1.82	0.846667	2.03	1.26161	7.49385e-05	0.00462984	--	PREDICTED: uncharacterized protein LOC101299587 [Fragaria vesca subsp. vesca] [Fragaria vesca]	-	-	-	-	-	-	-
maker-Fvb1-4-augustus-gene-30.46	31	37	39	68	61	69	0.72	0.96	0.97	1.92	1.71	2.17	0.883333	1.93333	1.13006	7.72628e-05	0.00473614	KUA1	PREDICTED: protein REVEILLE 5-like [Fragaria vesca subsp. vesca] [Fragaria vesca]	-	-	-	-	-	GO:0003677//DNA binding	-
maker-Fvb5-1-augustus-gene-198.31	35	32	30	63	58	61	1.06	1.08	0.98	2.33	2.13	2.49	1.04	2.31667	1.15547	7.82686e-05	0.00478617	--	Syntaxin-22 -like protein [Gossypium arboreum]	-	-	-	-	GO:0005634//nucleus	-	GO:0000077//DNA damage checkpoint
maker-Fvb7-3-augustus-gene-42.48	7	8	20	0	0	0	0.11	0.13	0.33	0	0	0	0.19	0.001	-7.56986	7.90783e-05	0.00482589	PME17	PREDICTED: pectinesterase 2-like [Fragaria vesca subsp. vesca] [Fragaria vesca]	Metabolism;Metabolism	Global and overview maps;Carbohydrate metabolism	ko01100//Metabolic pathways;ko00040//Pentose and glucuronate interconversions	K01051;K01051	-	GO:0004857//enzyme inhibitor activity;GO:0030599//pectinesterase activity	GO:0042545//cell wall modification
maker-Fvb5-2-augustus-gene-95.33	31	28	38	9	5	4	0.92	0.94	1.21	0.33	0.18	0.16	1.02333	0.223333	-2.19601	8.07567e-05	0.00490651	HSP26-A	PREDICTED: probable glutathione S-transferase [Fragaria vesca subsp. vesca] [Fragaria vesca]	Metabolism	Metabolism of other amino acids	ko00480//Glutathione metabolism	K00799	-	GO:0005515//protein binding	-
maker-Fvb6-3-augustus-gene-78.45	13	23	15	0	1	0	0.23	0.48	0.3	0.01	0.02	0	0.336667	0.01	-5.07325	8.42399e-05	0.00507881	WAKL8	PREDICTED: wall-associated receptor kinase-like 8 [Fragaria vesca subsp. vesca] [Fragaria vesca]	-	-	-	-	GO:0016021//integral component of membrane	GO:0004672//protein kinase activity;GO:0004674//protein serine/threonine kinase activity;GO:0005524//ATP binding;GO:0030247//polysaccharide binding	GO:0006468//protein phosphorylation
maker-Fvb4-1-snap-gene-193.47	27	18	18	2	3	0	0.54	0.41	0.4	0.05	0.07	0	0.45	0.04	-3.49185	8.61106e-05	0.00516797	2MMP	PREDICTED: metalloendoproteinase 1-like [Fragaria vesca subsp. vesca] [Fragaria vesca]	-	-	-	-	GO:0031012//extracellular matrix	GO:0004222//metalloendopeptidase activity;GO:0008237//metallopeptidase activity;GO:0008270//zinc ion binding	GO:0006508//proteolysis
maker-Fvb1-4-augustus-gene-20.49	25	31	34	56	76	47	0.4	0.55	0.57	1.08	1.44	1	0.506667	1.17333	1.2115	8.73094e-05	0.00522372	--	PREDICTED: transmembrane protein DDB_G0292058 [Prunus mume]	-	-	-	-	-	-	-
maker-Fvb6-1-snap-gene-31.61	33	30	34	63	65	53	0.94	0.95	1.04	2.19	2.23	2.06	0.976667	2.16	1.14509	8.85491e-05	0.0052692	AATP1	PREDICTED: mitochondrial chaperone BCS1-like [Fragaria vesca subsp. vesca] [Fragaria vesca]	-	-	-	-	-	GO:0005524//ATP binding	-
maker-Fvb6-4-augustus-gene-197.37	110	104	109	39	61	34	2.43	2.58	2.59	1.05	1.63	1.03	2.53333	1.23667	-1.03458	8.89126e-05	0.00527369	WRKY40	PREDICTED: probable WRKY transcription factor 40 [Fragaria vesca subsp. vesca] [Fragaria vesca]	-	-	-	-	-	GO:0003700//transcription factor activity, sequence-specific DNA binding;GO:0043565//sequence-specific DNA binding	GO:0006355//regulation of transcription, DNA-templated
maker-Fvb5-1-snap-gene-271.57	35	13	21	4	2	0	0.98	0.41	0.63	0.14	0.07	0	0.673333	0.07	-3.26589	9.33282e-05	0.00548231	dfr1	PREDICTED: UPF0483 protein AGAP003155 [Fragaria vesca subsp. vesca] [Fragaria vesca]	-	-	-	-	-	-	-
maker-Fvb5-3-snap-gene-255.119	100	91	108	51	36	34	1.52	1.55	1.77	0.96	0.67	0.7	1.61333	0.776667	-1.05468	9.45111e-05	0.00554586	--	PREDICTED: late embryogenesis abundant protein At1g64065-like [Malus domestica]	-	-	-	-	-	-	-
maker-Fvb3-4-augustus-gene-63.21	64	39	43	86	70	93	1.12	0.77	0.81	1.84	1.48	2.2	0.9	1.84	1.03171	0.000102011	0.00588536	GLC1	PREDICTED: glucan endo-1,3-beta-glucosidase-like [Fragaria vesca subsp. vesca] [Fragaria vesca]	-	-	-	-	-	GO:0004553//hydrolase activity, hydrolyzing O-glycosyl compounds	GO:0005975//carbohydrate metabolic process
maker-Fvb7-2-augustus-gene-117.38	0	0	0	7	2	17	0	0	0	0.14	0.05	0.42	0.001	0.203333	7.6677	0.000103204	0.00594169	--	Ribosomal RNA small subunit methyltransferase G [Gossypium arboreum]	-	-	-	-	-	-	-
maker-Fvb6-2-snap-gene-257.47	101	89	85	37	35	38	2.15	2.14	1.93	0.98	0.91	1.1	2.07333	0.996667	-1.05677	0.000103624	0.00595961	--	PREDICTED: slit homolog 2 protein-like [Ziziphus jujuba]	-	-	-	-	-	-	-
maker-Fvb7-2-augustus-gene-265.60	29	11	16	39	44	49	0.51	0.22	0.3	0.84	0.93	1.16	0.343333	0.976667	1.50826	0.00011123	0.0063308	SKS1	PREDICTED: monocopper oxidase-like protein SKS1 [Fragaria vesca subsp. vesca] [Fragaria vesca]	-	-	-	-	-	GO:0005507//copper ion binding;GO:0016491//oxidoreductase activity	GO:0055114//oxidation-reduction process
maker-Fvb3-4-snap-gene-223.48	8	11	6	29	22	31	0.18	0.27	0.13	0.78	0.58	0.92	0.193333	0.76	1.97491	0.000111478	0.00633834	AAO	PREDICTED: L-ascorbate oxidase-like [Fragaria vesca subsp. vesca] [Fragaria vesca]	-	-	-	-	-	GO:0005507//copper ion binding;GO:0016491//oxidoreductase activity	GO:0055114//oxidation-reduction process
maker-Fvb3-1-augustus-gene-307.62	8	2	5	26	17	22	0.44	0.12	0.3	1.77	1.13	1.64	0.286667	1.51333	2.40028	0.000112266	0.00637654	NTF2B	PREDICTED: nuclear transport factor 2 [Fragaria vesca subsp. vesca] [Fragaria vesca]	-	-	-	-	-	-	-
maker-Fvb4-1-augustus-gene-2.25	100	110	94	38	53	35	2.23	2.75	2.26	1.03	1.42	1.07	2.41333	1.17333	-1.04041	0.000114071	0.006459	CYP716A15	PREDICTED: beta-amyrin 28-oxidase-like [Fragaria vesca subsp. vesca] [Fragaria vesca]	-	-	-	-	-	GO:0005506//iron ion binding;GO:0016705//oxidoreductase activity, acting on paired donors, with incorporation or reduction of molecular oxygen;GO:0020037//heme binding	GO:0055114//oxidation-reduction process
maker-Fvb7-1-augustus-gene-277.53	19	25	26	54	51	42	0.24	0.36	0.37	0.86	0.8	0.73	0.323333	0.796667	1.30095	0.000115904	0.00654258	SKS1	PREDICTED: monocopper oxidase-like protein SKS1 [Fragaria vesca subsp. vesca] [Fragaria vesca]	-	-	-	-	-	GO:0005507//copper ion binding;GO:0016491//oxidoreductase activity	GO:0055114//oxidation-reduction process
augustus_masked-Fvb1-4-processed-gene-187.4	48	45	27	8	10	10	1.4	1.47	0.84	0.29	0.35	0.4	1.23667	0.346667	-1.83484	0.000119261	0.00672517	PUB21	PREDICTED: U-box domain-containing protein 21 [Fragaria vesca subsp. vesca] [Fragaria vesca]	-	-	-	-	-	GO:0004842//ubiquitin-protein transferase activity	GO:0016567//protein ubiquitination
maker-Fvb7-1-augustus-gene-128.35	57	60	70	24	24	14	1.2	1.43	1.58	0.63	0.6	0.41	1.40333	0.546667	-1.36012	0.000122474	0.00687106	PBL19	PREDICTED: probable receptor-like protein kinase At5g47070 [Fragaria vesca subsp. vesca] [Fragaria vesca]	-	-	-	-	-	GO:0004672//protein kinase activity;GO:0005524//ATP binding	GO:0006468//protein phosphorylation
maker-Fvb3-4-snap-gene-73.39	78	84	73	37	25	25	2.05	2.51	2.07	1.21	0.82	0.9	2.21	0.976667	-1.17811	0.000123464	0.00691246	ZAT5	PREDICTED: zinc finger protein ZAT12-like [Fragaria vesca subsp. vesca] [Fragaria vesca]	-	-	-	-	-	GO:0003676//nucleic acid binding	-
maker-Fvb4-2-snap-gene-192.23	17	6	6	27	39	25	0.31	0.12	0.11	0.6	0.85	0.62	0.18	0.69	1.9386	0.000131072	0.00729384	AP180	ANTH domain-containing protein, partial [Cephalotus follicularis]	-	-	-	-	GO:0030136//clathrin-coated vesicle	GO:0005543//phospholipid binding;GO:0005545//1-phosphatidylinositol binding;GO:0030276//clathrin binding	GO:0048268//clathrin coat assembly
augustus_masked-Fvb7-3-processed-gene-242.7	35	26	39	77	60	50	6.18	5.18	7.41	16.72	12.88	11.99	6.25667	13.8633	1.14781	0.000135222	0.00751711	--	-	-	-	-	-	-	-	-
augustus_masked-Fvb4-1-processed-gene-0.4	25	17	10	40	34	52	0.44	0.33	0.19	0.86	0.72	1.23	0.32	0.936667	1.54946	0.000143456	0.00792671	LRX2	PREDICTED: leucine-rich repeat extensin-like protein 2 [Fragaria vesca subsp. vesca] [Fragaria vesca]	-	-	-	-	-	GO:0005515//protein binding	-
maker-Fvb5-1-augustus-gene-146.26	21	19	16	44	43	37	0.72	0.72	0.58	1.88	1.79	1.71	0.673333	1.79333	1.41325	0.000150431	0.00822936	--	PREDICTED: blue copper protein [Fragaria vesca subsp. vesca] [Fragaria vesca]	-	-	-	-	-	GO:0009055//electron carrier activity	-
augustus_masked-Fvb1-4-processed-gene-214.9	27	19	13	35	70	35	1.55	1.23	0.8	2.49	4.9	2.74	1.19333	3.37667	1.5006	0.000154606	0.00844931	--	-	-	-	-	-	-	-	-
maker-Fvb2-3-augustus-gene-14.43	15	9	7	0	0	0	1.04	0.72	0.55	0	0	0	0.77	0.001	-9.58871	0.000157345	0.00858193	PRUA1	PREDICTED: major allergen Pru ar 1-like [Fragaria vesca subsp. vesca] [Fragaria vesca]	-	-	-	-	-	-	GO:0006952//defense response
maker-Fvb7-1-augustus-gene-85.19	84	78	60	15	42	15	1.64	1.72	1.26	0.37	1	0.39	1.54	0.586667	-1.39232	0.000164844	0.00890253	PBL19	PREDICTED: probable receptor-like protein kinase At5g47070 [Fragaria vesca subsp. vesca] [Fragaria vesca]	-	-	-	-	-	GO:0004672//protein kinase activity;GO:0005524//ATP binding	GO:0006468//protein phosphorylation
augustus_masked-Fvb6-3-processed-gene-24.24	81	81	88	37	31	31	2.9	3.3	3.4	1.63	1.35	1.53	3.2	1.50333	-1.08991	0.000168232	0.00904104	GATL10	PREDICTED: probable galacturonosyltransferase-like 10 [Fragaria vesca subsp. vesca] [Fragaria vesca]	-	-	-	-	-	GO:0016757//transferase activity, transferring glycosyl groups	-
augustus_masked-Fvb1-1-processed-gene-186.8	74	68	70	25	21	30	3.5	3.62	3.57	1.45	1.24	1.96	3.56333	1.55	-1.20096	0.000170059	0.00909985	--	PREDICTED: dehydrin DHN1-like [Fragaria vesca subsp. vesca] [Fragaria vesca]	-	-	-	-	-	-	GO:0009415//response to water
maker-Fvb3-2-augustus-gene-81.44	7	13	10	0	0	0	0.13	0.27	0.2	0	0	0	0.2	0.001	-7.64386	0.000170154	0.00909985	CYP716A17	PREDICTED: beta-amyrin 28-oxidase-like [Fragaria vesca subsp. vesca] [Fragaria vesca]	-	-	-	-	-	GO:0005506//iron ion binding;GO:0016705//oxidoreductase activity, acting on paired donors, with incorporation or reduction of molecular oxygen;GO:0020037//heme binding	GO:0055114//oxidation-reduction process
maker-Fvb6-1-augustus-gene-302.59	7	14	9	0	0	0	0.13	0.28	0.18	0	0	0	0.196667	0.001	-7.61961	0.000174101	0.00928383	At5g01750	PREDICTED: protein LURP-one-related 10-like [Fragaria vesca subsp. vesca] [Fragaria vesca]	-	-	-	-	-	-	-
maker-Fvb5-3-augustus-gene-137.32	100	71	108	37	41	35	2.47	1.99	2.87	1.12	1.22	1.19	2.44333	1.17667	-1.05415	0.000182494	0.00968436	XTH30	PREDICTED: probable xyloglucan endotransglucosylase/hydrolase protein 30 [Fragaria vesca subsp. vesca] [Fragaria vesca]	-	-	-	-	GO:0005618//cell wall;GO:0048046//apoplast	GO:0004553//hydrolase activity, hydrolyzing O-glycosyl compounds;GO:0016762//xyloglucan:xyloglucosyl transferase activity	GO:0005975//carbohydrate metabolic process;GO:0006073//cellular glucan metabolic process;GO:0010411//xyloglucan metabolic process;GO:0042546//cell wall biogenesis
snap_masked-Fvb2-1-processed-gene-185.30	12	12	6	0	0	0	0.4	0.47	0.23	0	0	0	0.366667	0.001	-8.51833	0.00018568	0.00983444	BIS2	PREDICTED: 4-hydroxycoumarin synthase 1-like [Fragaria vesca subsp. vesca] [Fragaria vesca]	Metabolism;Metabolism;Metabolism;Organismal Systems	Global and overview maps;Global and overview maps;Biosynthesis of other secondary metabolites;Environmental adaptation	ko01100//Metabolic pathways;ko01110//Biosynthesis of secondary metabolites;ko00941//Flavonoid biosynthesis;ko04712//Circadian rhythm - plant	K00660;K00660;K00660;K00660	-	GO:0003824//catalytic activity;GO:0016747//transferase activity, transferring acyl groups other than amino-acyl groups	GO:0009058//biosynthetic process
maker-Fvb4-1-augustus-gene-196.37	126	81	111	32	62	34	4.93	3.59	4.66	1.52	2.92	1.81	4.39333	2.08333	-1.07642	0.000187443	0.00991825	ALDH6B2	PREDICTED: methylmalonate-semialdehyde dehydrogenase [acylating], mitochondrial-like [Nicotiana tabacum]	Metabolism;Metabolism;Metabolism;Metabolism;Metabolism;Metabolism	Global and overview maps;Global and overview maps;Carbohydrate metabolism;Amino acid metabolism;Metabolism of other amino acids;Carbohydrate metabolism	ko01100//Metabolic pathways;ko01200//Carbon metabolism;ko00562//Inositol phosphate metabolism;ko00280//Valine, leucine and isoleucine degradation;ko00410//beta-Alanine metabolism;ko00640//Propanoate metabolism	K00140;K00140;K00140;K00140;K00140;K00140	-	GO:0004491//methylmalonate-semialdehyde dehydrogenase (acylating) activity;GO:0016491//oxidoreductase activity	GO:0055114//oxidation-reduction process
maker-Fvb6-4-snap-gene-260.39	26	15	16	48	54	28	0.37	0.24	0.25	0.84	0.94	0.55	0.286667	0.776667	1.43792	0.000191659	0.0101121	RF45	PREDICTED: lipase 1 [Malus domestica]	-	-	-	-	-	-	-
maker-Fvb6-4-snap-gene-146.18	29	10	23	0	4	1	0.51	0.2	0.44	0	0.09	0.03	0.383333	0.04	-3.26053	0.0001937	0.0101904	--	-	-	-	-	-	-	-	-
maker-Fvb7-1-snap-gene-251.37	26	10	13	40	32	47	0.59	0.25	0.33	1.13	0.9	1.45	0.39	1.16	1.57258	0.000201042	0.0105665	GLC1	PREDICTED: glucan endo-1,3-beta-glucosidase-like [Fragaria vesca subsp. vesca] [Fragaria vesca]	-	-	-	-	-	GO:0004553//hydrolase activity, hydrolyzing O-glycosyl compounds	GO:0005975//carbohydrate metabolic process
maker-Fvb2-2-augustus-gene-59.43	21	15	9	0	1	0	0.33	0.26	0.14	0	0.02	0	0.243333	0.00666667	-5.18982	0.000204245	0.0107144	CLS	PREDICTED: ent-copalyl diphosphate synthase, chloroplastic-like [Fragaria vesca subsp. vesca] [Fragaria vesca]	Metabolism;Metabolism;Metabolism	Global and overview maps;Global and overview maps;Metabolism of terpenoids and polyketides	ko01100//Metabolic pathways;ko01110//Biosynthesis of secondary metabolites;ko00904//Diterpenoid biosynthesis	K04120;K04120;K04120	-	GO:0000287//magnesium ion binding;GO:0010333//terpene synthase activity;GO:0016829//lyase activity	-
maker-Fvb2-1-augustus-gene-202.41	31	19	24	45	56	46	0.71	0.49	0.59	1.24	1.54	1.39	0.596667	1.39	1.22009	0.000205823	0.0107869	--	Core-2/I-branching beta-1,6-N-acetylglucosaminyltransferase family protein isoform 1 [Theobroma cacao]	-	-	-	-	GO:0016020//membrane	GO:0008375//acetylglucosaminyltransferase activity	-
maker-Fvb6-3-augustus-gene-350.37	113	108	105	29	45	58	2.74	2.96	2.74	0.88	1.32	1.9	2.81333	1.36667	-1.04162	0.000216878	0.0113122	TBL3	PREDICTED: protein trichome birefringence-like 3 isoform X1 [Fragaria vesca subsp. vesca] [Fragaria vesca]	-	-	-	-	-	-	-
maker-Fvb6-2-snap-gene-239.69	95	83	87	33	37	39	2.02	2	1.99	0.86	0.95	1.13	2.00333	0.98	-1.03155	0.000229027	0.0118447	CAISE5	PREDICTED: glucose and ribitol dehydrogenase [Fragaria vesca subsp. vesca] [Fragaria vesca]	-	-	-	-	-	GO:0016491//oxidoreductase activity	-
augustus_masked-Fvb4-3-processed-gene-196.3	58	42	44	17	16	10	5.39	4.39	4.44	1.9	1.8	1.21	4.74	1.63667	-1.53413	0.000230387	0.0118836	ATL2	PREDICTED: RING-H2 finger protein ATL2 [Fragaria vesca subsp. vesca] [Fragaria vesca]	-	-	-	-	-	-	-
maker-Fvb7-1-augustus-gene-222.43	28	7	21	2	1	0	0.61	0.16	0.5	0.06	0.03	0	0.423333	0.03	-3.81876	0.000230428	0.0118836	ACR9	PREDICTED: ACT domain-containing protein ACR9 [Fragaria vesca subsp. vesca] [Fragaria vesca]	-	-	-	-	-	-	-
augustus_masked-Fvb3-2-processed-gene-25.2	17	13	13	1	0	0	0.54	0.47	0.44	0.04	0	0	0.483333	0.0133333	-5.17991	0.000231954	0.0119398	At4g22030	PREDICTED: probable F-box protein At4g22030 [Fragaria vesca subsp. vesca] [Fragaria vesca]	-	-	-	-	-	-	-
snap_masked-Fvb6-1-processed-gene-336.34	41	22	18	7	0	4	0.89	0.53	0.41	0.2	0	0.12	0.61	0.106667	-2.5157	0.000236583	0.0120953	BON3	PREDICTED: protein BONZAI 3-like isoform X2 [Fragaria vesca subsp. vesca] [Fragaria vesca]	-	-	-	-	-	GO:0005544//calcium-dependent phospholipid binding	GO:0060548//negative regulation of cell death
maker-Fvb3-1-augustus-gene-105.24	38	34	37	58	76	55	0.56	0.57	0.59	1.05	1.36	1.1	0.573333	1.17	1.02906	0.000259699	0.013098	CSLA2	PREDICTED: glucomannan 4-beta-mannosyltransferase 2 [Fragaria vesca subsp. vesca] [Fragaria vesca]	-	-	-	-	-	-	-
maker-Fvb5-4-augustus-gene-17.69	76	99	81	36	34	33	1.74	2.53	1.99	1.02	0.93	1.01	2.08667	0.986667	-1.08057	0.00026095	0.0131369	--	PREDICTED: late embryogenesis abundant protein At1g64065-like [Malus domestica]	-	-	-	-	-	-	-
maker-Fvb5-1-snap-gene-286.51	27	19	14	4	2	0	0.61	0.47	0.34	0.11	0.05	0	0.473333	0.0533333	-3.14975	0.000271895	0.0136009	exgA	PREDICTED: glucan 1,3-beta-glucosidase A-like [Fragaria vesca subsp. vesca] [Fragaria vesca]	-	-	-	-	-	GO:0004553//hydrolase activity, hydrolyzing O-glycosyl compounds;GO:0051015//actin filament binding	GO:0005975//carbohydrate metabolic process;GO:0007015//actin filament organization
maker-Fvb4-4-augustus-gene-22.43	55	80	86	34	27	19	1.26	2.08	2.13	0.95	0.75	0.6	1.82333	0.766667	-1.24991	0.000271898	0.0136009	AHK4	PREDICTED: histidine kinase 4 [Fragaria vesca subsp. vesca] [Fragaria vesca]	Environmental Information Processing	Signal transduction	ko04075//Plant hormone signal transduction	K14489	-	GO:0016772//transferase activity, transferring phosphorus-containing groups	GO:0000160//phosphorelay signal transduction system;GO:0016310//phosphorylation
maker-Fvb2-3-augustus-gene-35.50	28	35	46	58	70	66	0.43	0.6	0.76	1.08	1.3	1.37	0.596667	1.25	1.06693	0.000280073	0.013911	CKX5	PREDICTED: cytokinin dehydrogenase 5 [Fragaria vesca subsp. vesca] [Fragaria vesca]	Metabolism	Metabolism of terpenoids and polyketides	ko00908//Zeatin biosynthesis	K00279	-	GO:0003824//catalytic activity;GO:0016491//oxidoreductase activity;GO:0019139//cytokinin dehydrogenase activity;GO:0050660//flavin adenine dinucleotide binding;GO:0071949//FAD binding	GO:0009690//cytokinin metabolic process;GO:0055114//oxidation-reduction process
maker-Fvb5-4-augustus-gene-229.29	0	0	0	5	10	6	0	0	0	0.14	0.29	0.19	0.001	0.206667	7.69116	0.0002848	0.0141176	UGT85A23	PREDICTED: 7-deoxyloganetin glucosyltransferase-like [Fragaria vesca subsp. vesca] [Fragaria vesca]	-	-	-	-	-	GO:0016758//transferase activity, transferring hexosyl groups	-
maker-Fvb4-3-augustus-gene-131.39	23	21	11	2	2	1	0.96	0.99	0.5	0.1	0.1	0.06	0.816667	0.0866667	-3.2362	0.000308964	0.0151785	PRUA1	PREDICTED: major allergen Mal d 1-like [Fragaria vesca subsp. vesca] [Fragaria vesca]	-	-	-	-	-	-	GO:0006952//defense response
augustus_masked-Fvb5-1-processed-gene-296.8	12	24	20	0	2	3	0.6	1.34	1.05	0	0.11	0.22	0.996667	0.11	-3.17961	0.000315918	0.0154235	NHL6	PREDICTED: protein YLS9-like [Fragaria vesca subsp. vesca] [Fragaria vesca]	-	-	-	-	-	-	-
maker-Fvb6-3-augustus-gene-396.41	45	24	31	0	9	9	0.69	0.41	0.51	0	0.17	0.2	0.536667	0.123333	-2.12146	0.000319681	0.0155795	--	PREDICTED: vacuolar protein sorting-associated protein 62-like [Pyrus x bretschneideri]	-	-	-	-	-	-	-
maker-Fvb7-2-augustus-gene-193.46	17	21	13	3	0	0	0.67	0.93	0.55	0.16	0	0	0.716667	0.0533333	-3.74819	0.000322028	0.0156246	RMF	PREDICTED: probable F-box protein At3g61730 isoform X1 [Fragaria vesca subsp. vesca] [Fragaria vesca]	-	-	-	-	-	GO:0005515//protein binding	-
augustus_masked-Fvb7-3-processed-gene-13.17	80	65	86	34	28	29	3.2	2.93	3.7	1.67	1.36	1.58	3.27667	1.53667	-1.09242	0.000325922	0.0157718	NCS2	PREDICTED: S-norcoclaurine synthase-like isoform X1 [Fragaria vesca subsp. vesca] [Fragaria vesca]	-	-	-	-	-	-	GO:0006952//defense response
maker-Fvb6-1-augustus-gene-273.47	9	8	10	0	0	0	0.28	0.28	0.34	0	0	0	0.3	0.001	-8.22882	0.000326496	0.0157856	At2g29340	PREDICTED: tropinone reductase homolog [Fragaria vesca subsp. vesca] [Fragaria vesca]	Metabolism;Metabolism;Metabolism	Global and overview maps;Global and overview maps;Biosynthesis of other secondary metabolites	ko01100//Metabolic pathways;ko01110//Biosynthesis of secondary metabolites;ko00960//Tropane, piperidine and pyridine alkaloid biosynthesis	K08081;K08081;K08081	-	GO:0016491//oxidoreductase activity	-
maker-Fvb4-1-augustus-gene-37.26	56	45	31	93	60	72	1	0.91	0.59	2.03	1.28	1.73	0.833333	1.68	1.0115	0.000328888	0.0158846	At3g07010	PREDICTED: probable pectate lyase 8 [Fragaria vesca subsp. vesca] [Fragaria vesca]	Metabolism	Carbohydrate metabolism	ko00040//Pentose and glucuronate interconversions	K01728	-	-	-
maker-Fvb7-2-augustus-gene-253.76	3	2	3	17	9	20	0.18	0.13	0.19	1.23	0.64	1.6	0.166667	1.15667	2.79494	0.000333148	0.0160366	--	PREDICTED: probable non-specific lipid-transfer protein AKCS9 [Fragaria vesca subsp. vesca] [Fragaria vesca]	-	-	-	-	-	-	-
maker-Fvb1-4-augustus-gene-39.50	46	26	34	62	64	58	0.91	0.58	0.71	1.5	1.53	1.53	0.733333	1.52	1.05153	0.000334269	0.0160452	SSL4	PREDICTED: protein STRICTOSIDINE SYNTHASE-LIKE 4-like [Fragaria vesca subsp. vesca] [Fragaria vesca]	-	-	-	-	-	GO:0016844//strictosidine synthase activity	GO:0009058//biosynthetic process
maker-Fvb2-3-augustus-gene-60.33	29	44	49	15	10	7	0.24	0.41	0.42	0.15	0.1	0.08	0.356667	0.11	-1.69707	0.000334786	0.0160452	--	Protein SSH4 [Morus notabilis]	-	-	-	-	-	-	-
maker-Fvb1-2-augustus-gene-72.31	53	56	56	27	13	13	1.01	1.21	1.14	0.62	0.3	0.33	1.12	0.416667	-1.42653	0.00033756	0.0161499	AATL1	PREDICTED: lysine histidine transporter-like 8 [Fragaria vesca subsp. vesca] [Fragaria vesca]	-	-	-	-	-	-	-
maker-Fvb7-1-augustus-gene-271.60	29	17	26	43	46	53	1.13	0.73	1.09	2.04	2.17	2.79	0.983333	2.33333	1.24664	0.000338131	0.0161632	CYCU4-1	PREDICTED: cyclin-U4-1-like [Fragaria vesca subsp. vesca] [Fragaria vesca]	-	-	-	-	-	GO:0019901//protein kinase binding	GO:0000079//regulation of cyclin-dependent protein serine/threonine kinase activity
maker-Fvb5-2-augustus-gene-128.27	10	11	10	33	27	24	0.25	0.31	0.27	1.02	0.81	0.82	0.276667	0.883333	1.67481	0.000341235	0.0162691	NAC071	PREDICTED: protein ATAF2-like [Fragaria vesca subsp. vesca] [Fragaria vesca]	-	-	-	-	-	GO:0003677//DNA binding	GO:0006355//regulation of transcription, DNA-templated
maker-Fvb6-2-augustus-gene-322.40	35	26	26	6	5	7	0.73	0.61	0.58	0.15	0.13	0.2	0.64	0.16	-2	0.00034253	0.0163167	LBD41	PREDICTED: LOB domain-containing protein 41-like [Fragaria vesca subsp. vesca] [Fragaria vesca]	-	-	-	-	-	-	-
maker-Fvb6-2-augustus-gene-10.40	43	38	40	9	17	7	0.46	0.47	0.47	0.13	0.22	0.1	0.466667	0.15	-1.63743	0.000344332	0.0163883	OSCBPY	PREDICTED: beta-amyrin synthase-like [Fragaria vesca subsp. vesca] [Fragaria vesca]	Metabolism;Metabolism	Global and overview maps;Metabolism of terpenoids and polyketides	ko01110//Biosynthesis of secondary metabolites;ko00909//Sesquiterpenoid and triterpenoid biosynthesis	K15813;K15813	-	GO:0016866//intramolecular transferase activity	-
maker-Fvb5-4-snap-gene-44.49	32	28	31	57	75	38	0.87	0.86	0.89	1.88	2.46	1.39	0.873333	1.91	1.12897	0.000352112	0.0167342	HVA22	PREDICTED: HVA22-like protein e [Fragaria vesca subsp. vesca] [Fragaria vesca]	-	-	-	-	-	-	-
maker-Fvb1-3-snap-gene-40.65	38	22	34	11	3	5	0.76	0.49	0.73	0.27	0.07	0.14	0.66	0.16	-2.04439	0.000352432	0.0167342	OPR3	PREDICTED: 12-oxophytodienoate reductase 3-like [Fragaria vesca subsp. vesca] [Fragaria vesca]	Metabolism;Metabolism;Metabolism	Global and overview maps;Global and overview maps;Lipid metabolism	ko01100//Metabolic pathways;ko01110//Biosynthesis of secondary metabolites;ko00592//alpha-Linolenic acid metabolism	K05894;K05894;K05894	-	GO:0003824//catalytic activity;GO:0010181//FMN binding;GO:0016491//oxidoreductase activity	GO:0055114//oxidation-reduction process
maker-Fvb3-2-augustus-gene-231.15	62	80	78	26	32	27	1.03	1.52	1.41	0.54	0.65	0.61	1.32	0.6	-1.1375	0.000360651	0.0170175	MLO3	PREDICTED: MLO-like protein 3 [Fragaria vesca subsp. vesca] [Fragaria vesca]	-	-	-	-	GO:0016021//integral component of membrane	-	GO:0006952//defense response
augustus_masked-Fvb4-4-processed-gene-2.11	1	2	1	13	9	15	0.03	0.06	0.04	0.44	0.3	0.56	0.0433333	0.433333	3.32193	0.00036842	0.0173692	ASPG2	PREDICTED: protein ASPARTIC PROTEASE IN GUARD CELL 2 [Fragaria vesca subsp. vesca] [Fragaria vesca]	-	-	-	-	-	GO:0004190//aspartic-type endopeptidase activity	GO:0006508//proteolysis
maker-Fvb1-4-augustus-gene-34.47	43	37	32	79	51	64	0.88	0.86	0.71	2	1.27	1.79	0.816667	1.68667	1.04636	0.000369537	0.017392	UGT91C1	PREDICTED: UDP-glycosyltransferase 91C1-like [Fragaria vesca subsp. vesca] [Fragaria vesca]	-	-	-	-	-	GO:0016758//transferase activity, transferring hexosyl groups	-
augustus_masked-Fvb3-4-processed-gene-17.15	12	4	0	21	22	24	0.15	0.06	0	0.3	0.32	0.39	0.07	0.336667	2.26589	0.000375473	0.017626	LOX2.1	PREDICTED: linoleate 13S-lipoxygenase 2-1, chloroplastic-like [Fragaria vesca subsp. vesca] [Fragaria vesca]	Metabolism;Metabolism;Metabolism;Metabolism	Global and overview maps;Global and overview maps;Lipid metabolism;Lipid metabolism	ko01100//Metabolic pathways;ko01110//Biosynthesis of secondary metabolites;ko00592//alpha-Linolenic acid metabolism;ko00591//Linoleic acid metabolism	K00454;K00454;K00454;K00454	-	GO:0005515//protein binding;GO:0016491//oxidoreductase activity;GO:0016702//oxidoreductase activity, acting on single donors with incorporation of molecular oxygen, incorporation of two atoms of oxygen;GO:0046872//metal ion binding	GO:0055114//oxidation-reduction process
maker-Fvb7-1-augustus-gene-277.59	7	6	14	0	0	0	0.1	0.11	0.23	0	0	0	0.146667	0.001	-7.1964	0.00037875	0.0176892	PME17	PREDICTED: pectinesterase 2-like [Fragaria vesca subsp. vesca] [Fragaria vesca]	Metabolism;Metabolism	Global and overview maps;Carbohydrate metabolism	ko01100//Metabolic pathways;ko00040//Pentose and glucuronate interconversions	K01051;K01051	-	GO:0004857//enzyme inhibitor activity;GO:0030599//pectinesterase activity	GO:0042545//cell wall modification
maker-Fvb5-2-augustus-gene-16.32	26	22	32	44	60	47	0.51	0.49	0.69	1.07	1.45	1.27	0.563333	1.26333	1.16517	0.000408046	0.0189174	GSVIVT00026920001	PREDICTED: probable polygalacturonase isoform X1 [Fragaria vesca subsp. vesca] [Fragaria vesca]	-	-	-	-	-	GO:0004650//polygalacturonase activity	GO:0005975//carbohydrate metabolic process
maker-Fvb2-1-augustus-gene-257.45	10	10	13	32	30	24	0.27	0.3	0.37	1.07	0.99	0.88	0.313333	0.98	1.64508	0.000416446	0.0192371	At4g34480	PREDICTED: glucan endo-1,3-beta-D-glucosidase [Fragaria vesca subsp. vesca] [Fragaria vesca]	-	-	-	-	-	GO:0004553//hydrolase activity, hydrolyzing O-glycosyl compounds	GO:0005975//carbohydrate metabolic process
augustus_masked-Fvb6-1-processed-gene-308.12	10	8	8	0	0	0	0.58	0.54	0.51	0	0	0	0.543333	0.001	-9.08569	0.000419668	0.0193692	CML42	PREDICTED: calcium-binding protein CML42-like [Fragaria vesca subsp. vesca] [Fragaria vesca]	-	-	-	-	-	GO:0005509//calcium ion binding	-
maker-Fvb5-4-augustus-gene-52.50	10	9	7	0	0	0	0.16	0.16	0.12	0	0	0	0.146667	0.001	-7.1964	0.00042232	0.0194579	COMT1	PREDICTED: caffeic acid 3-O-methyltransferase [Fragaria vesca subsp. vesca] [Fragaria vesca]	Metabolism;Metabolism;Metabolism	Global and overview maps;Global and overview maps;Biosynthesis of other secondary metabolites	ko01100//Metabolic pathways;ko01110//Biosynthesis of secondary metabolites;ko00940//Phenylpropanoid biosynthesis	K13066;K13066;K13066	-	GO:0008168//methyltransferase activity;GO:0008171//O-methyltransferase activity;GO:0046983//protein dimerization activity	-
maker-Fvb3-2-augustus-gene-142.15	24	26	21	43	45	49	1.49	1.82	1.4	3.27	3.39	4.12	1.57	3.59333	1.19456	0.000466026	0.0210016	TIF	PREDICTED: protein translation factor SUI1 homolog [Fragaria vesca subsp. vesca] [Fragaria vesca]	Genetic Information Processing	Translation	ko03013//RNA transport	K03113	-	GO:0003743//translation initiation factor activity	GO:0006413//translational initiation
maker-Fvb7-2-snap-gene-123.70	8	10	4	28	24	18	0.18	0.24	0.08	0.73	0.62	0.55	0.166667	0.633333	1.926	0.000493191	0.0219827	CHIT3	PREDICTED: LOW QUALITY PROTEIN: chitinase 1-like [Ziziphus jujuba]	Metabolism;Metabolism	Global and overview maps;Carbohydrate metabolism	ko01100//Metabolic pathways;ko00520//Amino sugar and nucleotide sugar metabolism	K01183;K01183	-	GO:0004553//hydrolase activity, hydrolyzing O-glycosyl compounds	GO:0005975//carbohydrate metabolic process
maker-Fvb7-2-snap-gene-189.50	8	10	4	28	24	18	0.18	0.24	0.08	0.73	0.62	0.55	0.166667	0.633333	1.926	0.000493191	0.0219827	CHIT3	PREDICTED: LOW QUALITY PROTEIN: chitinase 1-like [Ziziphus jujuba]	Metabolism;Metabolism	Global and overview maps;Carbohydrate metabolism	ko01100//Metabolic pathways;ko00520//Amino sugar and nucleotide sugar metabolism	K01183;K01183	-	GO:0004553//hydrolase activity, hydrolyzing O-glycosyl compounds	GO:0005975//carbohydrate metabolic process
augustus_masked-Fvb3-2-processed-gene-232.0	62	71	79	26	38	16	0.8	1.04	1.09	0.41	0.59	0.29	0.976667	0.43	-1.18353	0.000503576	0.0223593	GLR2.7	PREDICTED: glutamate receptor 2.7-like [Fragaria vesca subsp. vesca] [Fragaria vesca]	-	-	-	-	GO:0016020//membrane	GO:0004970//ionotropic glutamate receptor activity	-
maker-Fvb2-1-augustus-gene-131.26	36	23	28	8	7	4	1.35	0.97	1.13	0.37	0.32	0.2	1.15	0.296667	-1.95472	0.000509855	0.0225833	HSP26-A	PREDICTED: glutathione transferase GST 23-like [Fragaria vesca subsp. vesca] [Fragaria vesca]	Metabolism	Metabolism of other amino acids	ko00480//Glutathione metabolism	K00799	-	GO:0005515//protein binding	-
augustus_masked-Fvb5-1-processed-gene-195.5	22	25	19	37	51	43	0.17	0.23	0.17	0.36	0.49	0.47	0.19	0.44	1.2115	0.000512403	0.0226596	JMJ706	PREDICTED: lysine-specific demethylase JMJ706 [Fragaria vesca subsp. vesca] [Fragaria vesca]	-	-	-	-	-	-	-
augustus_masked-Fvb4-3-processed-gene-301.3	15	10	22	0	2	0	1.15	0.86	1.81	0	0.19	0	1.27333	0.0633333	-4.3295	0.000516776	0.0228162	--	PREDICTED: protein ECM3-like [Glycine max]	-	-	-	-	-	-	-
augustus_masked-Fvb2-3-processed-gene-188.4	18	19	10	1	2	0	1.03	1.22	0.62	0.07	0.14	0.03	0.956667	0.08	-3.57994	0.000522622	0.0230188	ERF109	PREDICTED: ethylene-responsive transcription factor ERF109-like [Fragaria vesca subsp. vesca] [Fragaria vesca]	-	-	-	-	-	GO:0003677//DNA binding;GO:0003700//transcription factor activity, sequence-specific DNA binding	GO:0006355//regulation of transcription, DNA-templated
maker-Fvb1-4-snap-gene-37.77	18	8	12	1	0	0	0.55	0.27	0.4	0.04	0	0	0.406667	0.0133333	-4.93074	0.000540435	0.02366	ABP19A	PREDICTED: auxin-binding protein ABP19a-like [Fragaria vesca subsp. vesca] [Fragaria vesca]	-	-	-	-	-	GO:0030145//manganese ion binding;GO:0045735//nutrient reservoir activity	-
augustus_masked-Fvb7-2-processed-gene-141.11	24	24	14	3	4	2	0.52	0.59	0.33	0.08	0.11	0.06	0.48	0.0833333	-2.52607	0.000541632	0.0236852	NFD4	PREDICTED: protein NUCLEAR FUSION DEFECTIVE 4-like [Fragaria vesca subsp. vesca] [Fragaria vesca]	-	-	-	-	-	-	-
augustus_masked-Fvb3-3-processed-gene-176.10	0	0	0	7	8	4	0	0	0	0.66	0.66	0.37	0.001	0.563333	9.13785	0.000543887	0.0237649	NFYB2	PREDICTED: nuclear transcription factor Y subunit B-3-like [Fragaria vesca subsp. vesca] [Fragaria vesca]	-	-	-	-	GO:0005634//nucleus	GO:0043565//sequence-specific DNA binding;GO:0046982//protein heterodimerization activity	GO:0006355//regulation of transcription, DNA-templated
maker-Fvb6-1-augustus-gene-59.55	3	9	10	20	29	22	0.13	0.43	0.45	1.03	1.48	1.24	0.336667	1.25	1.89254	0.00054843	0.0239253	--	PREDICTED: uncharacterized protein LOC101306853 [Fragaria vesca subsp. vesca] [Fragaria vesca]	-	-	-	-	-	-	-
MSTRG.25154	0	0	0	9	9	2	0	0	0	1.08	1.04	0.26	0.001	0.793333	9.63178	0.000549572	0.0239561	--	zf-BED domain-containing protein/DUF659 domain-containing protein/Dimer_Tnp_hAT domain-containing protein [Cephalotus follicularis]	-	-	-	-	GO:0005911//cell-cell junction;GO:0043231//intracellular membrane-bounded organelle	GO:0003676//nucleic acid binding;GO:0005515//protein binding	GO:0006402//mRNA catabolic process
maker-Fvb2-2-augustus-gene-1.45	10	6	9	0	0	0	0.35	0.22	0.34	0	0	0	0.303333	0.001	-8.24476	0.00056147	0.0243751	PLP2	PREDICTED: patatin-like protein 2 [Pyrus x bretschneideri]	-	-	-	-	-	-	GO:0006629//lipid metabolic process
augustus_masked-Fvb4-3-processed-gene-76.9	94	61	82	35	25	34	4.19	3.08	3.96	1.93	1.35	2.05	3.74333	1.77667	-1.07515	0.000562229	0.0243751	Rsl1d1	PREDICTED: ribosomal L1 domain-containing protein 1-like [Fragaria vesca subsp. vesca] [Fragaria vesca]	-	-	-	-	-	-	-
snap_masked-Fvb3-3-processed-gene-280.23	32	28	27	3	10	6	0.4	0.39	0.36	0.05	0.15	0.09	0.383333	0.0966667	-1.98751	0.000584281	0.0251191	--	PREDICTED: uncharacterized protein LOC101298111 [Fragaria vesca subsp. vesca] [Fragaria vesca]	-	-	-	-	-	-	-
maker-Fvb7-2-augustus-gene-189.43	22	26	19	6	2	3	0.68	0.91	0.64	0.22	0.07	0.13	0.743333	0.14	-2.40858	0.000587153	0.0251936	AOP1.2	PREDICTED: probable inactive 2-oxoglutarate-dependent dioxygenase AOP2 [Fragaria vesca subsp. vesca] [Fragaria vesca]	-	-	-	-	-	GO:0016491//oxidoreductase activity	GO:0055114//oxidation-reduction process
maker-Fvb4-4-snap-gene-8.93	18	4	5	0	0	0	0.64	0.17	0.2	0	0	0	0.336667	0.001	-8.39518	0.000594813	0.0254832	PER5	PREDICTED: lignin-forming anionic peroxidase-like [Fragaria vesca subsp. vesca] [Fragaria vesca]	Metabolism;Metabolism;Metabolism	Global and overview maps;Global and overview maps;Biosynthesis of other secondary metabolites	ko01100//Metabolic pathways;ko01110//Biosynthesis of secondary metabolites;ko00940//Phenylpropanoid biosynthesis	K00430;K00430;K00430	-	GO:0004601//peroxidase activity;GO:0020037//heme binding	GO:0006979//response to oxidative stress;GO:0055114//oxidation-reduction process
snap_masked-Fvb7-3-processed-gene-55.46	17	10	16	36	32	30	0.28	0.19	0.29	0.73	0.65	0.67	0.253333	0.683333	1.43155	0.000609724	0.0260611	NPF5.1	PREDICTED: protein NRT1/ PTR FAMILY 5.1 [Fragaria vesca subsp. vesca] [Fragaria vesca]	-	-	-	-	GO:0016020//membrane	GO:0022857//transmembrane transporter activity	GO:0055085//transmembrane transport
maker-Fvb1-4-snap-gene-49.81	1	2	3	16	12	11	0.02	0.04	0.05	0.32	0.24	0.25	0.0366667	0.27	2.88042	0.00061312	0.0261249	CHTB3	chitinase [Fragaria x ananassa]	Metabolism;Environmental Information Processing;Metabolism	Global and overview maps;Signal transduction;Carbohydrate metabolism	ko01100//Metabolic pathways;ko04016//MAPK signaling pathway - plant;ko00520//Amino sugar and nucleotide sugar metabolism	K20547;K20547;K20547	-	GO:0004568//chitinase activity	GO:0005975//carbohydrate metabolic process;GO:0006032//chitin catabolic process;GO:0016998//cell wall macromolecule catabolic process
maker-Fvb2-2-augustus-gene-44.62	12	8	5	36	20	19	0.21	0.16	0.1	0.78	0.42	0.46	0.156667	0.553333	1.82045	0.000615716	0.0261949	At4g02290	PREDICTED: endoglucanase 17 [Fragaria vesca subsp. vesca] [Fragaria vesca]	Metabolism;Metabolism	Global and overview maps;Carbohydrate metabolism	ko01100//Metabolic pathways;ko00500//Starch and sucrose metabolism	K01179;K01179	-	GO:0003824//catalytic activity;GO:0004553//hydrolase activity, hydrolyzing O-glycosyl compounds	GO:0005975//carbohydrate metabolic process
maker-Fvb6-2-snap-gene-249.30	48	41	48	13	15	16	1.85	1.76	1.98	0.61	0.7	0.83	1.86333	0.713333	-1.38524	0.000618735	0.026242	EM1	PREDICTED: em-like protein GEA1 [Fragaria vesca subsp. vesca] [Fragaria vesca]	-	-	-	-	-	-	-
maker-Fvb2-2-augustus-gene-0.50	8	13	4	0	0	0	0.16	0.3	0.09	0	0	0	0.183333	0.001	-7.51833	0.000629288	0.0266074	faeA	uncharacterized LOC8278856 [Ricinus communis]	-	-	-	-	-	-	GO:0006629//lipid metabolic process
augustus_masked-Fvb3-3-processed-gene-288.5	35	28	30	49	47	70	2.29	2.03	2.12	3.96	3.71	6.15	2.14667	4.60667	1.10163	0.000629969	0.0266157	--	transmembrane protein [Arabidopsis thaliana]	-	-	-	-	-	-	-
maker-Fvb6-1-snap-gene-273.71	5	6	14	0	0	0	0.1	0.14	0.31	0	0	0	0.183333	0.001	-7.51833	0.000635184	0.0268154	At2g29340	PREDICTED: tropinone reductase homolog [Fragaria vesca subsp. vesca] [Fragaria vesca]	Metabolism;Metabolism;Metabolism	Global and overview maps;Global and overview maps;Biosynthesis of other secondary metabolites	ko01100//Metabolic pathways;ko01110//Biosynthesis of secondary metabolites;ko00960//Tropane, piperidine and pyridine alkaloid biosynthesis	K08081;K08081;K08081	-	GO:0016491//oxidoreductase activity	-
augustus_masked-Fvb5-2-processed-gene-115.5	46	51	67	20	18	19	1.98	2.49	3.13	1.07	0.95	1.12	2.53333	1.04667	-1.27523	0.000639066	0.0269379	ERF1A	PREDICTED: ethylene-responsive transcription factor 2 [Fragaria vesca subsp. vesca] [Fragaria vesca]	-	-	-	-	-	GO:0003677//DNA binding;GO:0003700//transcription factor activity, sequence-specific DNA binding	GO:0006355//regulation of transcription, DNA-templated
augustus_masked-Fvb6-4-processed-gene-114.4	15	23	20	42	45	33	0.36	0.59	0.5	1.21	1.27	1.05	0.483333	1.17667	1.28362	0.000645879	0.027121	UGT86A1	PREDICTED: UDP-glycosyltransferase 86A1-like [Fragaria vesca subsp. vesca] [Fragaria vesca]	-	-	-	-	-	GO:0016758//transferase activity, transferring hexosyl groups	-
maker-Fvb7-2-augustus-gene-266.58	13	7	5	0	0	0	0.13	0.08	0.06	0	0	0	0.09	0.001	-6.49185	0.000649222	0.0272198	IRE	PREDICTED: probable serine/threonine protein kinase IRE [Fragaria vesca subsp. vesca] [Fragaria vesca]	-	-	-	-	-	GO:0004672//protein kinase activity;GO:0004674//protein serine/threonine kinase activity;GO:0005524//ATP binding	GO:0006468//protein phosphorylation
maker-Fvb7-2-augustus-gene-321.55	22	14	11	3	0	0	0.77	0.56	0.41	0.13	0	0	0.58	0.0433333	-3.7425	0.00067472	0.0281384	D4H	PREDICTED: deacetoxyvindoline 4-hydroxylase-like [Fragaria vesca subsp. vesca] [Fragaria vesca]	-	-	-	-	-	GO:0016491//oxidoreductase activity	GO:0055114//oxidation-reduction process
maker-Fvb6-2-augustus-gene-357.34	36	23	31	5	10	6	1.12	0.82	1.03	0.19	0.38	0.25	0.99	0.273333	-1.85677	0.000689452	0.0286008	GSTF9	PREDICTED: glutathione S-transferase F9-like [Fragaria vesca subsp. vesca] [Fragaria vesca]	Metabolism	Metabolism of other amino acids	ko00480//Glutathione metabolism	K00799	-	GO:0005515//protein binding	-
maker-Fvb3-1-augustus-gene-260.36	6	7	3	18	17	22	0.12	0.16	0.07	0.46	0.43	0.62	0.116667	0.503333	2.10912	0.000697195	0.0287699	PATL4	PREDICTED: patellin-4 isoform X2 [Fragaria vesca subsp. vesca] [Fragaria vesca]	-	-	-	-	-	-	-
snap_masked-Fvb3-4-processed-gene-228.43	87	73	89	44	39	21	1.35	1.28	1.49	0.83	0.73	0.44	1.37333	0.666667	-1.04264	0.000702742	0.0289336	--	PREDICTED: pentatricopeptide repeat-containing protein At2g26790, mitochondrial [Fragaria vesca subsp. vesca] [Fragaria vesca]	-	-	-	-	-	GO:0005515//protein binding	-
maker-Fvb3-3-augustus-gene-44.59	60	38	53	12	8	24	1.27	0.92	1.21	0.31	0.21	0.7	1.13333	0.406667	-1.47865	0.000705597	0.028986	CYP716A15	PREDICTED: beta-amyrin 28-oxidase-like [Fragaria vesca subsp. vesca] [Fragaria vesca]	-	-	-	-	-	GO:0005506//iron ion binding;GO:0016705//oxidoreductase activity, acting on paired donors, with incorporation or reduction of molecular oxygen;GO:0020037//heme binding	GO:0055114//oxidation-reduction process
maker-Fvb3-3-augustus-gene-268.39	60	32	38	13	13	13	0.89	0.54	0.61	0.23	0.24	0.27	0.68	0.246667	-1.46297	0.000723281	0.0295577	At1g57610	PREDICTED: calcium uniporter protein 5, mitochondrial-like [Fragaria vesca subsp. vesca] [Fragaria vesca]	-	-	-	-	-	-	GO:0051560//mitochondrial calcium ion homeostasis
maker-Fvb6-1-augustus-gene-82.43	25	23	27	46	51	41	0.54	0.56	0.63	1.22	1.34	1.2	0.576667	1.25333	1.11996	0.000730293	0.0297999	UGT71K2	PREDICTED: anthocyanidin 3-O-glucosyltransferase 2-like isoform X2 [Fragaria vesca subsp. vesca] [Fragaria vesca]	-	-	-	-	-	GO:0016758//transferase activity, transferring hexosyl groups	-
augustus_masked-Fvb4-3-processed-gene-22.8	17	30	17	0	6	3	0.49	0.98	0.53	0	0.2	0.12	0.666667	0.106667	-2.64386	0.000736749	0.0299897	PUB21	PREDICTED: U-box domain-containing protein 21-like [Fragaria vesca subsp. vesca] [Fragaria vesca]	-	-	-	-	-	GO:0004842//ubiquitin-protein transferase activity	GO:0016567//protein ubiquitination
maker-Fvb5-1-augustus-gene-220.43	16	20	15	36	40	32	0.92	1.31	0.95	2.53	2.83	2.48	1.06	2.61333	1.30183	0.00073713	0.0299897	--	PREDICTED: uncharacterized protein LOC101313119 [Fragaria vesca subsp. vesca] [Fragaria vesca]	-	-	-	-	-	-	-
maker-Fvb6-3-augustus-gene-182.37	25	31	50	82	49	61	0.82	1.14	1.79	3.3	1.95	2.75	1.25	2.66667	1.09311	0.000745127	0.0302255	TBL39	PREDICTED: protein trichome birefringence-like 39 [Fragaria vesca subsp. vesca] [Fragaria vesca]	-	-	-	-	-	-	-
snap_masked-Fvb7-3-processed-gene-53.25	10	5	9	0	0	0	0.26	0.15	0.24	0	0	0	0.216667	0.001	-7.75933	0.000752298	0.0304489	At5g47300	PREDICTED: F-box protein CPR30-like [Fragaria vesca subsp. vesca] [Fragaria vesca]	-	-	-	-	-	GO:0005515//protein binding	-
maker-Fvb3-2-augustus-gene-29.68	6	5	3	22	16	15	0.37	0.35	0.2	1.65	1.2	1.25	0.306667	1.36667	2.15592	0.000756103	0.0305571	At3g13560	PREDICTED: PLASMODESMATA CALLOSE-BINDING PROTEIN 5-like isoform X2 [Fragaria vesca subsp. vesca] [Fragaria vesca]	-	-	-	-	-	-	-
maker-Fvb4-3-snap-gene-55.77	2	11	12	0	0	0	0.02	0.09	0.09	0	0	0	0.0666667	0.001	-6.05889	0.000758158	0.0305959	LRK10L-1.1	PREDICTED: probable serine/threonine-protein kinase At1g18390 [Fragaria vesca subsp. vesca] [Fragaria vesca]	-	-	-	-	-	GO:0004672//protein kinase activity;GO:0005524//ATP binding	GO:0006468//protein phosphorylation
maker-Fvb7-3-augustus-gene-11.56	17	12	15	1	2	0	0.29	0.24	0.28	0.02	0.04	0	0.27	0.02	-3.75489	0.000766507	0.0307746	VIT_19s0014g04930	PREDICTED: (-)-germacrene D synthase-like [Fragaria vesca subsp. vesca] [Fragaria vesca]	Metabolism	Metabolism of terpenoids and polyketides	ko00909//Sesquiterpenoid and triterpenoid biosynthesis	K15803	-	GO:0000287//magnesium ion binding;GO:0010333//terpene synthase activity;GO:0016829//lyase activity	-
maker-Fvb7-2-augustus-gene-270.60	9	12	23	30	43	31	0.22	0.31	0.56	0.85	1.2	0.95	0.363333	1	1.46063	0.000774696	0.031058	GA20OX1	PREDICTED: gibberellin 20 oxidase 1 [Fragaria vesca subsp. vesca] [Fragaria vesca]	Metabolism;Metabolism;Metabolism	Global and overview maps;Global and overview maps;Metabolism of terpenoids and polyketides	ko01100//Metabolic pathways;ko01110//Biosynthesis of secondary metabolites;ko00904//Diterpenoid biosynthesis	K05282;K05282;K05282	-	GO:0016491//oxidoreductase activity	GO:0055114//oxidation-reduction process
maker-Fvb3-4-augustus-gene-254.41	29	35	38	64	67	44	0.49	0.66	0.69	1.33	1.38	1.02	0.613333	1.24333	1.01947	0.000777213	0.0311362	NAT2	PREDICTED: nucleobase-ascorbate transporter 2 [Fragaria vesca subsp. vesca] [Fragaria vesca]	-	-	-	-	GO:0016020//membrane	GO:0022857//transmembrane transporter activity	GO:0055085//transmembrane transport
maker-Fvb1-2-augustus-gene-151.30	12	7	18	26	49	21	0.36	0.25	0.61	0.97	1.84	0.87	0.406667	1.22667	1.59282	0.000798415	0.0317309	BLH11	PREDICTED: BEL1-like homeodomain protein 11 [Fragaria vesca subsp. vesca] [Fragaria vesca]	-	-	-	-	-	GO:0003677//DNA binding	GO:0006355//regulation of transcription, DNA-templated
augustus_masked-Fvb5-3-processed-gene-166.7	44	32	53	11	12	16	1.99	1.61	2.59	0.61	0.66	0.98	2.06333	0.75	-1.46001	0.000812897	0.0322365	ERF1A	PREDICTED: ethylene-responsive transcription factor 2 [Fragaria vesca subsp. vesca] [Fragaria vesca]	-	-	-	-	-	GO:0003677//DNA binding;GO:0003700//transcription factor activity, sequence-specific DNA binding	GO:0006355//regulation of transcription, DNA-templated
maker-Fvb1-3-augustus-gene-89.34	33	20	18	5	3	5	0.55	0.39	0.33	0.1	0.06	0.11	0.423333	0.09	-2.2338	0.000813683	0.0322444	--	PREDICTED: protein NtpR-like [Prunus mume]	-	-	-	-	-	GO:0016787//hydrolase activity	-
snap_masked-Fvb2-3-processed-gene-40.30	1	4	2	11	14	15	0.05	0.24	0.12	0.7	0.89	1.09	0.136667	0.893333	2.70854	0.000825434	0.0326394	--	PREDICTED: clock-controlled protein 8 [Fragaria vesca subsp. vesca] [Fragaria vesca]	-	-	-	-	-	-	-
maker-Fvb5-2-snap-gene-218.27	18	16	15	3	0	2	0.36	0.37	0.34	0.09	0	0.06	0.356667	0.05	-2.83458	0.000851288	0.0335611	PME7	PREDICTED: pectinesterase-like [Fragaria vesca subsp. vesca] [Fragaria vesca]	Metabolism;Metabolism	Global and overview maps;Carbohydrate metabolism	ko01100//Metabolic pathways;ko00040//Pentose and glucuronate interconversions	K01051;K01051	-	GO:0004857//enzyme inhibitor activity;GO:0030599//pectinesterase activity	GO:0042545//cell wall modification
augustus_masked-Fvb2-3-processed-gene-93.6	7	9	7	0	0	0	0.36	0.52	0.38	0	0	0	0.42	0.001	-8.71425	0.000853627	0.033585	BG	PREDICTED: basic 7S globulin 2-like [Fragaria vesca subsp. vesca] [Fragaria vesca]	-	-	-	-	-	GO:0004190//aspartic-type endopeptidase activity	GO:0006508//proteolysis
maker-Fvb6-2-augustus-gene-348.42	5	9	9	0	0	0	0.15	0.3	0.28	0	0	0	0.243333	0.001	-7.92679	0.000881513	0.0344599	CAD1	PREDICTED: probable cinnamyl alcohol dehydrogenase 1 isoform X3 [Fragaria vesca subsp. vesca] [Fragaria vesca]	Metabolism;Metabolism;Metabolism	Global and overview maps;Global and overview maps;Biosynthesis of other secondary metabolites	ko01100//Metabolic pathways;ko01110//Biosynthesis of secondary metabolites;ko00940//Phenylpropanoid biosynthesis	K00083;K00083;K00083	-	GO:0008270//zinc ion binding;GO:0016491//oxidoreductase activity	GO:0055114//oxidation-reduction process
maker-Fvb6-3-augustus-gene-321.38	9	3	5	21	22	15	0.27	0.1	0.16	0.79	0.81	0.62	0.176667	0.74	2.0665	0.000892114	0.0348	PER21	PREDICTED: peroxidase 21 [Fragaria vesca subsp. vesca] [Fragaria vesca]	Metabolism;Metabolism;Metabolism	Global and overview maps;Global and overview maps;Biosynthesis of other secondary metabolites	ko01100//Metabolic pathways;ko01110//Biosynthesis of secondary metabolites;ko00940//Phenylpropanoid biosynthesis	K00430;K00430;K00430	-	GO:0004601//peroxidase activity;GO:0020037//heme binding	GO:0006979//response to oxidative stress;GO:0055114//oxidation-reduction process
maker-Fvb5-2-snap-gene-23.103	27	40	31	5	10	10	0.45	0.76	0.57	0.1	0.2	0.23	0.593333	0.176667	-1.74781	0.000906525	0.035262	--	PREDICTED: uncharacterized protein LOC105351806 [Fragaria vesca subsp. vesca] [Fragaria vesca]	-	-	-	-	-	-	-
maker-Fvb5-3-snap-gene-255.115	23	14	16	0	0	5	1.59	1.09	1.19	0	0	0.47	1.29	0.156667	-3.0416	0.000925405	0.0358947	--	PREDICTED: late embryogenesis abundant protein At1g64065-like [Prunus mume]	-	-	-	-	-	-	-
maker-Fvb6-1-augustus-gene-245.37	5	14	4	24	18	30	0.08	0.25	0.07	0.46	0.34	0.63	0.133333	0.476667	1.83794	0.000939903	0.0363112	PXC1	PREDICTED: probable leucine-rich repeat receptor-like protein kinase At1g68400 [Fragaria vesca subsp. vesca] [Fragaria vesca]	-	-	-	-	-	GO:0004672//protein kinase activity;GO:0005515//protein binding;GO:0005524//ATP binding	GO:0006468//protein phosphorylation
maker-Fvb3-2-augustus-gene-64.46	9	5	9	0	0	0	0.31	0.19	0.32	0	0	0	0.273333	0.001	-8.09452	0.000943325	0.0363587	--	PREDICTED: cysteine-rich and transmembrane domain-containing protein A-like [Fragaria vesca subsp. vesca] [Fragaria vesca]	-	-	-	-	-	-	-
maker-Fvb5-4-augustus-gene-119.32	22	16	24	34	54	35	0.26	0.22	0.3	0.49	0.76	0.55	0.26	0.6	1.20645	0.000947139	0.0364801	TPS5	PREDICTED: alpha,alpha-trehalose-phosphate synthase [UDP-forming] 5 [Fragaria vesca subsp. vesca] [Fragaria vesca]	Metabolism;Metabolism	Global and overview maps;Carbohydrate metabolism	ko01100//Metabolic pathways;ko00500//Starch and sucrose metabolism	K16055;K16055	-	GO:0003824//catalytic activity	GO:0005992//trehalose biosynthetic process
maker-Fvb6-3-augustus-gene-296.34	70	44	67	21	26	21	1.4	0.99	1.46	0.51	0.65	0.57	1.28333	0.576667	-1.15409	0.000948062	0.0364901	ECP63	PREDICTED: embryonic protein DC-8 [Fragaria vesca subsp. vesca] [Fragaria vesca]	-	-	-	-	-	-	-
maker-Fvb5-1-augustus-gene-196.29	26	23	36	71	39	47	0.69	0.7	1.04	2.32	1.26	1.69	0.81	1.75667	1.11685	0.000974864	0.0373646	--	PREDICTED: uncharacterized protein LOC101299301 [Fragaria vesca subsp. vesca] [Fragaria vesca]	-	-	-	-	-	-	-
maker-Fvb2-4-augustus-gene-25.25	28	26	27	6	8	5	0.42	0.45	0.45	0.12	0.15	0.1	0.44	0.123333	-1.83494	0.000990158	0.0377663	GH3.1	PREDICTED: probable indole-3-acetic acid-amido synthetase GH3.1 [Fragaria vesca subsp. vesca] [Fragaria vesca]	-	-	-	-	-	-	-
augustus_masked-Fvb4-2-processed-gene-91.9	56	57	62	26	13	24	2.54	2.91	3.02	1.45	0.7	1.45	2.82333	1.2	-1.23437	0.00099254	0.0377784	ATL2	PREDICTED: RING-H2 finger protein ATL2 [Fragaria vesca subsp. vesca] [Fragaria vesca]	-	-	-	-	-	-	-
augustus_masked-Fvb5-3-processed-gene-89.7	10	10	13	0	0	1	0.19	0.22	0.27	0	0	0.03	0.226667	0.01	-4.5025	0.00100334	0.038163	PUB16	PREDICTED: U-box domain-containing protein 16 [Fragaria vesca subsp. vesca] [Fragaria vesca]	-	-	-	-	-	GO:0004842//ubiquitin-protein transferase activity;GO:0005515//protein binding	GO:0016567//protein ubiquitination
maker-Fvb3-3-augustus-gene-49.55	19	22	19	5	3	2	0.52	0.68	0.57	0.17	0.1	0.07	0.59	0.113333	-2.38014	0.00102252	0.0388121	--	PREDICTED: cysteine-rich and transmembrane domain-containing protein A-like [Fragaria vesca subsp. vesca] [Fragaria vesca]	-	-	-	-	-	-	-
maker-Fvb2-3-snap-gene-105.56	8	3	5	21	19	15	0.18	0.07	0.13	0.59	0.51	0.46	0.126667	0.52	2.03747	0.00104798	0.0395868	At1g06620	PREDICTED: 1-aminocyclopropane-1-carboxylate oxidase homolog 1-like [Fragaria vesca subsp. vesca] [Fragaria vesca]	-	-	-	-	-	GO:0016491//oxidoreductase activity	GO:0055114//oxidation-reduction process
snap_masked-Fvb2-2-processed-gene-44.34	2	0	0	12	8	10	0.12	0	0	0.74	0.48	0.68	0.04	0.633333	3.98489	0.00105117	0.0396164	--	-	-	-	-	-	-	-	-
maker-Fvb3-2-augustus-gene-5.55	96	82	58	35	36	28	2.21	2.12	1.43	0.99	1	0.86	1.92	0.95	-1.01511	0.00105352	0.0396473	COAD	PREDICTED: LOW QUALITY PROTEIN: phosphopantetheine adenylyltransferase [Fragaria vesca subsp. vesca] [Fragaria vesca]	Metabolism;Metabolism	Global and overview maps;Metabolism of cofactors and vitamins	ko01100//Metabolic pathways;ko00770//Pantothenate and CoA biosynthesis	K02201;K02201	-	GO:0003824//catalytic activity	GO:0009058//biosynthetic process
augustus_masked-Fvb7-2-processed-gene-35.3	10	32	5	2	0	1	0.61	2.21	0.37	0.15	0	0.12	1.06333	0.09	-3.56253	0.0010667	0.0399096	VPS20.1	PREDICTED: vacuolar protein sorting-associated protein 20 homolog 2-like [Fragaria vesca subsp. vesca] [Fragaria vesca]	Cellular Processes	Transport and catabolism	ko04144//Endocytosis	K12195	-	-	GO:0007034//vacuolar transport
maker-Fvb1-2-snap-gene-108.81	63	66	57	26	22	25	0.89	1.05	0.87	0.46	0.39	0.48	0.936667	0.443333	-1.07914	0.00106833	0.0399435	CYP81E8	PREDICTED: cytochrome P450 81E8-like [Fragaria vesca subsp. vesca] [Fragaria vesca]	Metabolism;Metabolism	Global and overview maps;Biosynthesis of other secondary metabolites	ko01110//Biosynthesis of secondary metabolites;ko00943//Isoflavonoid biosynthesis	K13260;K13260	-	GO:0005506//iron ion binding;GO:0016705//oxidoreductase activity, acting on paired donors, with incorporation or reduction of molecular oxygen;GO:0020037//heme binding	GO:0055114//oxidation-reduction process
maker-Fvb4-4-augustus-gene-65.52	11	15	7	1	0	0	0.23	0.35	0.16	0.03	0	0	0.246667	0.01	-4.62449	0.00107779	0.0402424	CYP76B6	PREDICTED: geraniol 8-hydroxylase-like [Fragaria vesca subsp. vesca] [Fragaria vesca]	-	-	-	-	-	GO:0005506//iron ion binding;GO:0016705//oxidoreductase activity, acting on paired donors, with incorporation or reduction of molecular oxygen;GO:0020037//heme binding	GO:0055114//oxidation-reduction process
snap_masked-Fvb4-3-processed-gene-42.43	1	4	0	14	6	17	0.05	0.32	0	1.27	0.59	1.72	0.123333	1.19333	3.27436	0.0010911	0.0406012	--	-	-	-	-	-	-	-	-
maker-Fvb4-4-augustus-gene-261.52	2	5	2	14	18	11	0.08	0.23	0.09	0.64	0.8	0.56	0.133333	0.666667	2.32193	0.00111597	0.041406	--	PREDICTED: trichohyalin-like [Prunus mume]	-	-	-	-	-	-	-
maker-Fvb1-1-augustus-gene-188.47	48	39	50	16	17	14	1.72	1.58	1.93	0.72	0.74	0.68	1.74333	0.713333	-1.2892	0.00114536	0.0421608	SABP2	PREDICTED: salicylic acid-binding protein 2-like [Fragaria vesca subsp. vesca] [Fragaria vesca]	-	-	-	-	-	-	-
maker-Fvb3-3-snap-gene-109.52	25	24	33	49	65	35	0.37	0.4	0.52	0.87	1.14	0.69	0.43	0.9	1.06559	0.0011604	0.0426315	CNGC4	PREDICTED: cyclic nucleotide-gated ion channel 4 [Fragaria vesca subsp. vesca] [Fragaria vesca]	-	-	-	-	GO:0016020//membrane	GO:0005216//ion channel activity	GO:0006811//ion transport;GO:0055085//transmembrane transport
maker-Fvb7-2-augustus-gene-318.44	34	45	19	62	44	73	0.39	0.58	0.23	0.87	0.61	1.14	0.4	0.873333	1.12653	0.00116942	0.0428196	At4g23740	PREDICTED: probable inactive receptor kinase At4g23740 [Fragaria vesca subsp. vesca] [Fragaria vesca]	-	-	-	-	-	GO:0004672//protein kinase activity;GO:0005515//protein binding;GO:0005524//ATP binding	GO:0006468//protein phosphorylation
augustus_masked-Fvb7-3-processed-gene-6.4	5	11	6	0	0	0	0.31	0.68	0.36	0	0	0	0.45	0.001	-8.81378	0.00117369	0.04289	DREB1D	PREDICTED: dehydration-responsive element-binding protein 1B-like [Fragaria vesca subsp. vesca] [Fragaria vesca]	-	-	-	-	-	GO:0003677//DNA binding;GO:0003700//transcription factor activity, sequence-specific DNA binding	GO:0006355//regulation of transcription, DNA-templated
maker-Fvb4-2-augustus-gene-217.22	31	31	36	10	13	3	0.24	0.26	0.3	0.09	0.12	0.03	0.266667	0.08	-1.73697	0.00122024	0.0442365	XI-B	PREDICTED: myosin-8 isoform X1 [Fragaria vesca subsp. vesca] [Fragaria vesca]	-	-	-	-	GO:0016459//myosin complex	GO:0003774//motor activity;GO:0005515//protein binding;GO:0005524//ATP binding	-
snap_masked-Fvb7-3-processed-gene-90.24	3	10	14	28	15	37	0.14	0.56	0.71	1.65	0.87	2.42	0.47	1.64667	1.80882	0.00124719	0.0450366	--	hypothetical protein MIMGU_mgv1a012287mg [Erythranthe guttata]	-	-	-	-	-	-	-
maker-Fvb7-1-augustus-gene-292.47	19	14	14	0	2	3	0.62	0.52	0.5	0	0.08	0.14	0.546667	0.0733333	-2.89812	0.00126604	0.0455378	--	Calcium-binding EF-hand [Corchorus capsularis]	-	-	-	-	-	GO:0005509//calcium ion binding	-
maker-Fvb1-3-snap-gene-92.29	24	16	26	38	41	45	0.61	0.46	0.71	1.18	1.26	1.55	0.593333	1.33	1.16451	0.00127328	0.0457083	At3g50280	PREDICTED: uncharacterized acetyltransferase At3g50280-like [Fragaria vesca subsp. vesca] [Fragaria vesca]	-	-	-	-	-	GO:0016747//transferase activity, transferring acyl groups other than amino-acyl groups	-
maker-Fvb3-1-snap-gene-9.26	14	23	18	36	33	43	1.21	2.18	1.67	3.76	3.34	4.98	1.68667	4.02667	1.25541	0.00127904	0.0458551	--	transmembrane protein [Arabidopsis thaliana]	-	-	-	-	-	-	-
maker-Fvb4-2-augustus-gene-49.24	48	44	51	17	20	14	1.13	1.16	1.29	0.49	0.57	0.45	1.19333	0.503333	-1.24541	0.0012888	0.0460846	--	Kinase-like protein [Theobroma cacao]	-	-	-	-	-	GO:0030247//polysaccharide binding	-
augustus_masked-Fvb3-3-processed-gene-249.8	1	1	5	15	9	15	0.04	0.05	0.21	0.65	0.38	0.71	0.1	0.58	2.53605	0.00130532	0.0464335	--	zinc finger family protein [Populus trichocarpa]	-	-	-	-	-	GO:0003676//nucleic acid binding	-
maker-Fvb1-2-augustus-gene-71.69	17	14	25	1	2	5	0.44	0.41	0.7	0.03	0.06	0.17	0.516667	0.0866667	-2.57568	0.00131534	0.0467536	CHIT1B	PREDICTED: endochitinase-like [Fragaria vesca subsp. vesca] [Fragaria vesca]	Metabolism;Environmental Information Processing;Metabolism	Global and overview maps;Signal transduction;Carbohydrate metabolism	ko01100//Metabolic pathways;ko04016//MAPK signaling pathway - plant;ko00520//Amino sugar and nucleotide sugar metabolism	K20547;K20547;K20547	-	GO:0004568//chitinase activity;GO:0008061//chitin binding	GO:0005975//carbohydrate metabolic process;GO:0006032//chitin catabolic process;GO:0016998//cell wall macromolecule catabolic process
augustus_masked-Fvb2-4-processed-gene-132.11	15	28	24	7	0	4	0.34	0.69	0.58	0.18	0	0.12	0.536667	0.1	-2.42403	0.00131674	0.0467536	HMG1	PREDICTED: 3-hydroxy-3-methylglutaryl-coenzyme A reductase 1-like [Fragaria vesca subsp. vesca] [Fragaria vesca]	Metabolism;Metabolism;Metabolism	Global and overview maps;Global and overview maps;Metabolism of terpenoids and polyketides	ko01100//Metabolic pathways;ko01110//Biosynthesis of secondary metabolites;ko00900//Terpenoid backbone biosynthesis	K00021;K00021;K00021	GO:0016021//integral component of membrane	GO:0004420//hydroxymethylglutaryl-CoA reductase (NADPH) activity;GO:0016616//oxidoreductase activity, acting on the CH-OH group of donors, NAD or NADP as acceptor;GO:0050661//NADP binding;GO:0050662//coenzyme binding	GO:0008299//isoprenoid biosynthetic process;GO:0015936//coenzyme A metabolic process;GO:0055114//oxidation-reduction process
augustus_masked-Fvb2-4-processed-gene-133.0	31	26	33	8	5	10	0.67	0.65	0.77	0.21	0.14	0.29	0.696667	0.213333	-1.70736	0.00135315	0.0477638	HMG1	PREDICTED: 3-hydroxy-3-methylglutaryl-coenzyme A reductase 1-like [Fragaria vesca subsp. vesca] [Fragaria vesca]	Metabolism;Metabolism;Metabolism	Global and overview maps;Global and overview maps;Metabolism of terpenoids and polyketides	ko01100//Metabolic pathways;ko01110//Biosynthesis of secondary metabolites;ko00900//Terpenoid backbone biosynthesis	K00021;K00021;K00021	GO:0016021//integral component of membrane	GO:0004420//hydroxymethylglutaryl-CoA reductase (NADPH) activity;GO:0016616//oxidoreductase activity, acting on the CH-OH group of donors, NAD or NADP as acceptor;GO:0050661//NADP binding;GO:0050662//coenzyme binding	GO:0008299//isoprenoid biosynthetic process;GO:0015936//coenzyme A metabolic process;GO:0055114//oxidation-reduction process
maker-Fvb3-2-augustus-gene-62.45	8	13	10	0	1	0	0.29	0.54	0.39	0	0.04	0	0.406667	0.0133333	-4.93074	0.00140446	0.0491955	--	PREDICTED: transcription factor JUNGBRUNNEN 1-like [Fragaria vesca subsp. vesca] [Fragaria vesca]	-	-	-	-	-	-	-
snap_masked-Fvb2-1-processed-gene-48.17	6	13	3	0	0	0	0.32	0.75	0.15	0	0	0.03	0.406667	0.01	-5.34577	0.00141114	0.0493664	--	-	-	-	-	-	-	-	-
maker-Fvb3-2-augustus-gene-6.45	22	8	19	25	51	32	0.21	0.08	0.2	0.29	0.59	0.42	0.163333	0.433333	1.40766	0.00141846	0.0495593	KAT1	PREDICTED: potassium channel KAT1-like [Fragaria vesca subsp. vesca] [Fragaria vesca]	-	-	-	-	GO:0016020//membrane	GO:0005216//ion channel activity;GO:0005249//voltage-gated potassium channel activity;GO:0005515//protein binding	GO:0006811//ion transport;GO:0006813//potassium ion transport;GO:0055085//transmembrane transport
augustus_masked-Fvb7-2-processed-gene-272.12	3	6	13	0	0	0	0.18	0.39	0.82	0	0	0	0.463333	0.001	-8.85591	0.00142476	0.0497165	DREB1D	PREDICTED: dehydration-responsive element-binding protein 1B-like [Fragaria vesca subsp. vesca] [Fragaria vesca]	-	-	-	-	-	GO:0003677//DNA binding;GO:0003700//transcription factor activity, sequence-specific DNA binding	GO:0006355//regulation of transcription, DNA-templated
maker-Fvb4-1-augustus-gene-12.30	32	21	30	69	31	53	0.6	0.44	0.6	1.59	0.71	1.35	0.546667	1.21667	1.1542	0.00142991	0.0497696	--	PREDICTED: uncharacterized protein LOC101304761 [Fragaria vesca subsp. vesca] [Fragaria vesca]	-	-	-	-	-	-	-
